# Supplementary material for: Identification of novel protein biomarkers for knee osteoarthritis by integrating human plasma proteome: evidence from Mendelian randomization and preliminary in vitro investigation
Source: Front Med (Lausanne). 2026 Apr 22;13:1745114. doi: 10.3389/fmed.2026.1745114 (PMC13143750; doi:10.3389/fmed.2026.1745114)
Supplement: Supplementary file 1 [file Data_Sheet_1.XLSX]

## Sheet: Table S1
Table S1 All data of different outcomes corresponding to 4,489 proteins (unabridged).
id.exposure	id.outcome	outcome	exposure	method	nsnp	b	se	pval	lo_ci	up_ci	or	or_lci95	or_uci95	Number	q
prot-a-10	ebi-a-GCST007090	Knee osteoarthritis || id:ebi-a-GCST007090	Histo-blood group ABO system transferase || id:prot-a-10	Inverse variance weighted	2	0.00211308	0.039449	0.957282	-0.0752069	0.0794331	1.00212	0.927552	1.08267	2264	1.00168
prot-a-1000	ebi-a-GCST007090	Knee osteoarthritis || id:ebi-a-GCST007090	RNA-binding protein EWS || id:prot-a-1000	Inverse variance weighted	2	0.0265595	0.017918	0.138265	-0.00855975	0.0616788	1.02692	0.991477	1.06362	374	0.875803
prot-a-1005	ebi-a-GCST007090	Knee osteoarthritis || id:ebi-a-GCST007090	Coagulation factor Xa || id:prot-a-1005	Weighted median	5	0.0435644	0.0297992	0.14376	-0.014842	0.101971	1.04453	0.985268	1.10735	394	0.864384
prot-a-1005	ebi-a-GCST007090	Knee osteoarthritis || id:ebi-a-GCST007090	Coagulation factor Xa || id:prot-a-1005	Weighted mode	5	0.0628249	0.0481843	0.262259	-0.0316163	0.157266	1.06484	0.968878	1.17031	639	0.972286
prot-a-1005	ebi-a-GCST007090	Knee osteoarthritis || id:ebi-a-GCST007090	Coagulation factor Xa || id:prot-a-1005	MR Egger	5	0.0488921	0.0968139	0.648314	-0.140863	0.238647	1.05011	0.868608	1.26953	1530	1.00383
prot-a-1005	ebi-a-GCST007090	Knee osteoarthritis || id:ebi-a-GCST007090	Coagulation factor Xa || id:prot-a-1005	Inverse variance weighted	5	0.0111521	0.0316719	0.724754	-0.0509249	0.0732291	1.01121	0.95035	1.07598	1695	1.01295
prot-a-1006	ebi-a-GCST007090	Knee osteoarthritis || id:ebi-a-GCST007090	Coagulation Factor X || id:prot-a-1006	Weighted median	3	0.0478628	0.0323757	0.139312	-0.0155935	0.111319	1.04903	0.984527	1.11775	382	0.863955
prot-a-1006	ebi-a-GCST007090	Knee osteoarthritis || id:ebi-a-GCST007090	Coagulation Factor X || id:prot-a-1006	Weighted mode	3	0.0729903	0.0434989	0.235353	-0.0122675	0.158248	1.07572	0.987807	1.17146	577	0.966294
prot-a-1006	ebi-a-GCST007090	Knee osteoarthritis || id:ebi-a-GCST007090	Coagulation Factor X || id:prot-a-1006	Inverse variance weighted	3	0.0338231	0.0520075	0.515467	-0.0681117	0.135758	1.0344	0.934156	1.1454	1206	1.01255
prot-a-1006	ebi-a-GCST007090	Knee osteoarthritis || id:ebi-a-GCST007090	Coagulation Factor X || id:prot-a-1006	MR Egger	3	0.150522	0.182429	0.560822	-0.207038	0.508081	1.16244	0.812988	1.6621	1326	1.00195
prot-a-1027	ebi-a-GCST007090	Knee osteoarthritis || id:ebi-a-GCST007090	Protein FAM163A || id:prot-a-1027	Inverse variance weighted	2	0.04064	0.0306439	0.184773	-0.019422	0.100702	1.04148	0.980765	1.10595	465	0.941348
prot-a-103	ebi-a-GCST007090	Knee osteoarthritis || id:ebi-a-GCST007090	Ankyrin repeat domain-containing protein 46 || id:prot-a-103	Inverse variance weighted	2	-0.000944459	0.0473178	0.984075	-0.0936873	0.0917984	0.999056	0.910567	1.09614	2316	1.0066
prot-a-1037	ebi-a-GCST007090	Knee osteoarthritis || id:ebi-a-GCST007090	Protein FAM177A1 || id:prot-a-1037	Inverse variance weighted	2	-0.0211176	0.0271261	0.436274	-0.0742847	0.0320494	0.979104	0.928407	1.03257	1019	1.01426
prot-a-1038	ebi-a-GCST007090	Knee osteoarthritis || id:ebi-a-GCST007090	Protein FAM189A2 || id:prot-a-1038	Weighted median	3	0.00276714	0.0218856	0.899386	-0.0401287	0.045663	1.00277	0.960666	1.04672	2129	1.00077
prot-a-1038	ebi-a-GCST007090	Knee osteoarthritis || id:ebi-a-GCST007090	Protein FAM189A2 || id:prot-a-1038	Weighted mode	3	0.00322041	0.0249046	0.908944	-0.0455927	0.0520335	1.00323	0.955431	1.05341	2160	0.996893
prot-a-1038	ebi-a-GCST007090	Knee osteoarthritis || id:ebi-a-GCST007090	Protein FAM189A2 || id:prot-a-1038	MR Egger	3	0.00057075	0.0353035	0.989709	-0.0686241	0.0697656	1.00057	0.933678	1.07226	2337	1.00326
prot-a-1038	ebi-a-GCST007090	Knee osteoarthritis || id:ebi-a-GCST007090	Protein FAM189A2 || id:prot-a-1038	Inverse variance weighted	3	0.000221433	0.0223258	0.992087	-0.043537	0.0439799	1.00022	0.957397	1.04496	2342	1.00352
prot-a-1045	ebi-a-GCST007090	Knee osteoarthritis || id:ebi-a-GCST007090	Pseudokinase FAM20A || id:prot-a-1045	MR Egger	4	0.154931	0.0955692	0.246437	-0.0323846	0.342247	1.16758	0.968134	1.40811	603	0.968176
prot-a-1045	ebi-a-GCST007090	Knee osteoarthritis || id:ebi-a-GCST007090	Pseudokinase FAM20A || id:prot-a-1045	Inverse variance weighted	4	0.0246818	0.0429382	0.565412	-0.0594771	0.108841	1.02499	0.942257	1.11498	1340	0.999598
prot-a-1045	ebi-a-GCST007090	Knee osteoarthritis || id:ebi-a-GCST007090	Pseudokinase FAM20A || id:prot-a-1045	Weighted median	4	0.0151422	0.0369513	0.68196	-0.0572822	0.0875667	1.01526	0.944328	1.09152	1608	1.0047
prot-a-1045	ebi-a-GCST007090	Knee osteoarthritis || id:ebi-a-GCST007090	Pseudokinase FAM20A || id:prot-a-1045	Weighted mode	4	0.0153129	0.0465498	0.763814	-0.0759247	0.10655	1.01543	0.926886	1.11243	1799	1.00582
prot-a-1046	ebi-a-GCST007090	Knee osteoarthritis || id:ebi-a-GCST007090	Glycosaminoglycan xylosylkinase || id:prot-a-1046	Weighted mode	3	0.0959575	0.043389	0.157523	0.0109151	0.181	1.10071	1.01097	1.19842	418	0.892758
prot-a-1046	ebi-a-GCST007090	Knee osteoarthritis || id:ebi-a-GCST007090	Glycosaminoglycan xylosylkinase || id:prot-a-1046	Weighted median	3	0.0543581	0.041615	0.19148	-0.0272073	0.135923	1.05586	0.97316	1.14559	484	0.937222
prot-a-1046	ebi-a-GCST007090	Knee osteoarthritis || id:ebi-a-GCST007090	Glycosaminoglycan xylosylkinase || id:prot-a-1046	MR Egger	3	0.348388	0.201934	0.334418	-0.0474033	0.744179	1.41678	0.953703	2.10471	796	0.995273
prot-a-1046	ebi-a-GCST007090	Knee osteoarthritis || id:ebi-a-GCST007090	Glycosaminoglycan xylosylkinase || id:prot-a-1046	Inverse variance weighted	3	0.0514386	0.0643864	0.424346	-0.0747588	0.177636	1.05278	0.927967	1.19439	994	1.01134
prot-a-1049	ebi-a-GCST007090	Knee osteoarthritis || id:ebi-a-GCST007090	Protein FAM3B || id:prot-a-1049	MR Egger	3	-0.0884281	0.0364726	0.249044	-0.159914	-0.0169418	0.915369	0.852217	0.983201	611	0.965605
prot-a-1049	ebi-a-GCST007090	Knee osteoarthritis || id:ebi-a-GCST007090	Protein FAM3B || id:prot-a-1049	Weighted median	3	-0.0226567	0.0223702	0.311151	-0.0665022	0.0211888	0.977598	0.935661	1.02141	742	0.99342
prot-a-1049	ebi-a-GCST007090	Knee osteoarthritis || id:ebi-a-GCST007090	Protein FAM3B || id:prot-a-1049	Weighted mode	3	-0.0235147	0.024447	0.437611	-0.0714307	0.0244014	0.97676	0.931061	1.0247	1020	1.01637
prot-a-1049	ebi-a-GCST007090	Knee osteoarthritis || id:ebi-a-GCST007090	Protein FAM3B || id:prot-a-1049	Inverse variance weighted	3	1.8e-05	0.0449407	0.99968	-0.0880657	0.0881017	1.00002	0.915701	1.0921	2369	0.99968
prot-a-105	ebi-a-GCST007090	Knee osteoarthritis || id:ebi-a-GCST007090	Acidic leucine-rich nuclear phosphoprotein 32 family member B || id:prot-a-105	Inverse variance weighted	2	-0.0302371	0.0382605	0.429355	-0.105228	0.0447534	0.970215	0.90012	1.04577	1003	1.0141
prot-a-1050	ebi-a-GCST007090	Knee osteoarthritis || id:ebi-a-GCST007090	Protein FAM3B || id:prot-a-1050	MR Egger	4	-0.0344979	0.0441184	0.516125	-0.12097	0.0519743	0.96609	0.886061	1.05335	1209	1.01133
prot-a-1050	ebi-a-GCST007090	Knee osteoarthritis || id:ebi-a-GCST007090	Protein FAM3B || id:prot-a-1050	Weighted mode	4	-0.0133542	0.0207104	0.564966	-0.0539465	0.0272381	0.986735	0.947483	1.02761	1337	1.00105
prot-a-1050	ebi-a-GCST007090	Knee osteoarthritis || id:ebi-a-GCST007090	Protein FAM3B || id:prot-a-1050	Inverse variance weighted	4	0.0109843	0.0284968	0.699898	-0.0448694	0.0668381	1.01104	0.956122	1.06912	1648	1.0061
prot-a-1050	ebi-a-GCST007090	Knee osteoarthritis || id:ebi-a-GCST007090	Protein FAM3B || id:prot-a-1050	Weighted median	4	-0.00709124	0.019589	0.717351	-0.0454857	0.0313032	0.992934	0.955533	1.0318	1678	1.01276
prot-a-1051	ebi-a-GCST007090	Knee osteoarthritis || id:ebi-a-GCST007090	Protein FAM3D || id:prot-a-1051	Inverse variance weighted	3	0.0307694	0.0108655	0.00462799	0.00947304	0.0520657	1.03125	1.00952	1.05344	50	0.219274
prot-a-1051	ebi-a-GCST007090	Knee osteoarthritis || id:ebi-a-GCST007090	Protein FAM3D || id:prot-a-1051	Weighted median	3	0.0313541	0.0115328	0.00655419	0.00874978	0.0539584	1.03185	1.00879	1.05544	61	0.254539
prot-a-1051	ebi-a-GCST007090	Knee osteoarthritis || id:ebi-a-GCST007090	Protein FAM3D || id:prot-a-1051	Weighted mode	3	0.0316733	0.0136515	0.146122	0.00491636	0.0584303	1.03218	1.00493	1.06017	398	0.869755
prot-a-1051	ebi-a-GCST007090	Knee osteoarthritis || id:ebi-a-GCST007090	Protein FAM3D || id:prot-a-1051	MR Egger	3	0.0427601	0.0619984	0.615623	-0.0787568	0.164277	1.04369	0.924265	1.17854	1459	0.999597
prot-a-1054	ebi-a-GCST007090	Knee osteoarthritis || id:ebi-a-GCST007090	Prolyl endopeptidase FAP || id:prot-a-1054	Inverse variance weighted	2	0.0550246	0.12376	0.656605	-0.187546	0.297595	1.05657	0.828991	1.34662	1553	1.00161
prot-a-1072	ebi-a-GCST007090	Knee osteoarthritis || id:ebi-a-GCST007090	Low affinity immunoglobulin epsilon Fc receptor || id:prot-a-1072	MR Egger	3	-0.0821076	0.0759733	0.475309	-0.231015	0.0668001	0.921173	0.793727	1.06908	1095	1.02832
prot-a-1072	ebi-a-GCST007090	Knee osteoarthritis || id:ebi-a-GCST007090	Low affinity immunoglobulin epsilon Fc receptor || id:prot-a-1072	Inverse variance weighted	3	0.00457145	0.0224121	0.838375	-0.0393563	0.0484992	1.00458	0.961408	1.04969	1979	1.00359
prot-a-1072	ebi-a-GCST007090	Knee osteoarthritis || id:ebi-a-GCST007090	Low affinity immunoglobulin epsilon Fc receptor || id:prot-a-1072	Weighted mode	3	-0.00438793	0.0270367	0.885988	-0.0573798	0.048604	0.995622	0.944235	1.0498	2087	1.0057
prot-a-1072	ebi-a-GCST007090	Knee osteoarthritis || id:ebi-a-GCST007090	Low affinity immunoglobulin epsilon Fc receptor || id:prot-a-1072	Weighted median	3	-0.00310172	0.0241492	0.897801	-0.0504341	0.0442306	0.996903	0.950817	1.04522	2123	1.00183
prot-a-1074	ebi-a-GCST007090	Knee osteoarthritis || id:ebi-a-GCST007090	Low affinity immunoglobulin gamma Fc region receptor II-a || id:prot-a-1074	Weighted median	4	-0.0113722	0.0073551	0.122064	-0.0257882	0.00304377	0.988692	0.974541	1.00305	345	0.838172
prot-a-1074	ebi-a-GCST007090	Knee osteoarthritis || id:ebi-a-GCST007090	Low affinity immunoglobulin gamma Fc region receptor II-a || id:prot-a-1074	Inverse variance weighted	4	-0.0127591	0.00886175	0.149926	-0.0301281	0.00460994	0.987322	0.970321	1.00462	408	0.870526
prot-a-1074	ebi-a-GCST007090	Knee osteoarthritis || id:ebi-a-GCST007090	Low affinity immunoglobulin gamma Fc region receptor II-a || id:prot-a-1074	Weighted mode	4	-0.0111359	0.00731831	0.225452	-0.0254798	0.003208	0.988926	0.974842	1.00321	555	0.962334
prot-a-1074	ebi-a-GCST007090	Knee osteoarthritis || id:ebi-a-GCST007090	Low affinity immunoglobulin gamma Fc region receptor II-a || id:prot-a-1074	MR Egger	4	0.00979603	0.0139473	0.555192	-0.0175406	0.0371327	1.00984	0.982612	1.03783	1311	1.00324
prot-a-1075	ebi-a-GCST007090	Knee osteoarthritis || id:ebi-a-GCST007090	Low affinity immunoglobulin gamma Fc region receptor II-b || id:prot-a-1075	MR Egger	4	0.0145755	0.0189468	0.522155	-0.0225602	0.0517111	1.01468	0.977692	1.05307	1219	1.01475
prot-a-1075	ebi-a-GCST007090	Knee osteoarthritis || id:ebi-a-GCST007090	Low affinity immunoglobulin gamma Fc region receptor II-b || id:prot-a-1075	Inverse variance weighted	4	-0.00189922	0.00877404	0.82863	-0.0190963	0.0152979	0.998103	0.981085	1.01542	1961	1.00103
prot-a-1075	ebi-a-GCST007090	Knee osteoarthritis || id:ebi-a-GCST007090	Low affinity immunoglobulin gamma Fc region receptor II-b || id:prot-a-1075	Weighted mode	4	0.000697558	0.00881547	0.941913	-0.0165808	0.0179759	1.0007	0.983556	1.01814	2232	0.999727
prot-a-1075	ebi-a-GCST007090	Knee osteoarthritis || id:ebi-a-GCST007090	Low affinity immunoglobulin gamma Fc region receptor II-b || id:prot-a-1075	Weighted median	4	-0.00037443	0.00888784	0.966396	-0.0177946	0.0170457	0.999626	0.982363	1.01719	2292	0.998863
prot-a-1076	ebi-a-GCST007090	Knee osteoarthritis || id:ebi-a-GCST007090	Low affinity immunoglobulin gamma Fc region receptor III-B || id:prot-a-1076	MR Egger	3	0.0433095	0.0597239	0.600576	-0.0737493	0.160368	1.04426	0.928905	1.17394	1430	0.994939
prot-a-1076	ebi-a-GCST007090	Knee osteoarthritis || id:ebi-a-GCST007090	Low affinity immunoglobulin gamma Fc region receptor III-B || id:prot-a-1076	Inverse variance weighted	3	-0.0119297	0.028912	0.679883	-0.0685973	0.0447378	0.988141	0.933703	1.04575	1602	1.0054
prot-a-1076	ebi-a-GCST007090	Knee osteoarthritis || id:ebi-a-GCST007090	Low affinity immunoglobulin gamma Fc region receptor III-B || id:prot-a-1076	Weighted mode	3	0.00300613	0.0226482	0.906555	-0.0413843	0.0473965	1.00301	0.95946	1.04854	2152	0.997969
prot-a-1076	ebi-a-GCST007090	Knee osteoarthritis || id:ebi-a-GCST007090	Low affinity immunoglobulin gamma Fc region receptor III-B || id:prot-a-1076	Weighted median	3	-0.000373075	0.0227287	0.986904	-0.0449213	0.0441752	0.999627	0.956073	1.04517	2331	1.00299
prot-a-1077	ebi-a-GCST007090	Knee osteoarthritis || id:ebi-a-GCST007090	Ficolin-1 || id:prot-a-1077	Inverse variance weighted	2	-0.0315498	0.0173677	0.0692816	-0.0655905	0.00249089	0.968943	0.936514	1.00249	225	0.729458
prot-a-1078	ebi-a-GCST007090	Knee osteoarthritis || id:ebi-a-GCST007090	Ficolin-2 || id:prot-a-1078	Inverse variance weighted	2	0.00947678	0.0180417	0.599396	-0.025885	0.0448386	1.00952	0.974447	1.04586	1425	0.996469
prot-a-1081	ebi-a-GCST007090	Knee osteoarthritis || id:ebi-a-GCST007090	Fc receptor-like protein 3 || id:prot-a-1081	Inverse variance weighted	2	0.00200623	0.0171249	0.906739	-0.0315585	0.035571	1.00201	0.968934	1.03621	2155	0.996781
prot-a-1084	ebi-a-GCST007090	Knee osteoarthritis || id:ebi-a-GCST007090	Fc receptor-like protein 6 || id:prot-a-1084	Inverse variance weighted	2	0.0457569	0.0185057	0.0134137	0.00948586	0.082028	1.04682	1.00953	1.08549	92	0.345403
prot-a-1088	ebi-a-GCST007090	Knee osteoarthritis || id:ebi-a-GCST007090	Fibroblast growth factor 1 || id:prot-a-1088	Inverse variance weighted	2	-0.0690781	0.0449311	0.12419	-0.157143	0.0189869	0.933254	0.854582	1.01917	351	0.838194
prot-a-1097	ebi-a-GCST007090	Knee osteoarthritis || id:ebi-a-GCST007090	Fibroblast growth factor 7 || id:prot-a-1097	MR Egger	3	-0.100744	0.101149	0.501279	-0.298996	0.0975087	0.904165	0.741562	1.10242	1160	1.02373
prot-a-1097	ebi-a-GCST007090	Knee osteoarthritis || id:ebi-a-GCST007090	Fibroblast growth factor 7 || id:prot-a-1097	Weighted mode	3	-0.0435086	0.0581434	0.532309	-0.15747	0.0704524	0.957424	0.854303	1.07299	1251	1.00802
prot-a-1097	ebi-a-GCST007090	Knee osteoarthritis || id:ebi-a-GCST007090	Fibroblast growth factor 7 || id:prot-a-1097	Weighted median	3	-0.0110772	0.0423607	0.793709	-0.0941042	0.0719498	0.988984	0.910188	1.0746	1879	1.00069
prot-a-1097	ebi-a-GCST007090	Knee osteoarthritis || id:ebi-a-GCST007090	Fibroblast growth factor 7 || id:prot-a-1097	Inverse variance weighted	3	-0.00209862	0.0346299	0.951677	-0.0699733	0.0657761	0.997904	0.932419	1.06799	2253	1.00068
prot-a-1099	ebi-a-GCST007090	Knee osteoarthritis || id:ebi-a-GCST007090	Fibroblast growth factor 8 isoform B || id:prot-a-1099	Inverse variance weighted	2	-0.167342	0.0774579	0.0307396	-0.31916	-0.0155247	0.84591	0.72676	0.984595	135	0.539423
prot-a-110	ebi-a-GCST007090	Knee osteoarthritis || id:ebi-a-GCST007090	Annexin A9 || id:prot-a-110	Inverse variance weighted	2	-0.0985305	0.0431832	0.022508	-0.18317	-0.0138914	0.906168	0.832627	0.986205	112	0.476085
prot-a-1103	ebi-a-GCST007090	Knee osteoarthritis || id:ebi-a-GCST007090	Fibroblast growth factor receptor 3 || id:prot-a-1103	Inverse variance weighted	2	-0.0717474	0.122793	0.559023	-0.312423	0.168928	0.930766	0.731672	1.18403	1320	1.00328
prot-a-1107	ebi-a-GCST007090	Knee osteoarthritis || id:ebi-a-GCST007090	Bis(5'-adenosyl)-triphosphatase || id:prot-a-1107	Inverse variance weighted	2	0.0401537	0.0221913	0.0703838	-0.00334128	0.0836486	1.04097	0.996664	1.08725	230	0.724953
prot-a-1110	ebi-a-GCST007090	Knee osteoarthritis || id:ebi-a-GCST007090	Vascular endothelial growth factor D || id:prot-a-1110	Inverse variance weighted	2	-0.0317624	0.0383472	0.40751	-0.106923	0.0433982	0.968737	0.898595	1.04435	961	1.00457
prot-a-1112	ebi-a-GCST007090	Knee osteoarthritis || id:ebi-a-GCST007090	Four-jointed box protein 1 || id:prot-a-1112	MR Egger	3	-0.0848796	0.148547	0.669516	-0.376032	0.206273	0.918623	0.68658	1.22909	1584	1.00132
prot-a-1112	ebi-a-GCST007090	Knee osteoarthritis || id:ebi-a-GCST007090	Four-jointed box protein 1 || id:prot-a-1112	Weighted mode	3	-0.0185699	0.0383366	0.675964	-0.0937096	0.0565698	0.981601	0.910547	1.0582	1598	1.0021
prot-a-1112	ebi-a-GCST007090	Knee osteoarthritis || id:ebi-a-GCST007090	Four-jointed box protein 1 || id:prot-a-1112	Weighted median	3	-0.0143208	0.0360814	0.69144	-0.0850404	0.0563988	0.985781	0.918475	1.05802	1626	1.00739
prot-a-1112	ebi-a-GCST007090	Knee osteoarthritis || id:ebi-a-GCST007090	Four-jointed box protein 1 || id:prot-a-1112	Inverse variance weighted	3	0.000651385	0.0302141	0.9828	-0.0585682	0.059871	1.00065	0.943114	1.0617	2313	1.00659
prot-a-1115	ebi-a-GCST007090	Knee osteoarthritis || id:ebi-a-GCST007090	Inactive peptidyl-prolyl cis-trans isomerase FKBP6 || id:prot-a-1115	Weighted mode	3	0.00257898	0.00894181	0.800171	-0.014947	0.0201049	1.00258	0.985164	1.02031	1894	1.00085
prot-a-1115	ebi-a-GCST007090	Knee osteoarthritis || id:ebi-a-GCST007090	Inactive peptidyl-prolyl cis-trans isomerase FKBP6 || id:prot-a-1115	Weighted median	3	0.00197095	0.00881082	0.822994	-0.0152983	0.0192402	1.00197	0.984818	1.01943	1949	1.00034
prot-a-1115	ebi-a-GCST007090	Knee osteoarthritis || id:ebi-a-GCST007090	Inactive peptidyl-prolyl cis-trans isomerase FKBP6 || id:prot-a-1115	MR Egger	3	-0.00349533	0.0217365	0.898498	-0.046099	0.0391083	0.996511	0.954947	1.03988	2124	1.00214
prot-a-1115	ebi-a-GCST007090	Knee osteoarthritis || id:ebi-a-GCST007090	Inactive peptidyl-prolyl cis-trans isomerase FKBP6 || id:prot-a-1115	Inverse variance weighted	3	0.000979082	0.00868153	0.910207	-0.0160367	0.0179949	1.00098	0.984091	1.01816	2166	0.995513
prot-a-1116	ebi-a-GCST007090	Knee osteoarthritis || id:ebi-a-GCST007090	Peptidyl-prolyl cis-trans isomerase FKBP7 || id:prot-a-1116	Inverse variance weighted	2	-0.00926804	0.0230115	0.687128	-0.0543706	0.0358346	0.990775	0.947081	1.03648	1619	1.00544
prot-a-1117	ebi-a-GCST007090	Knee osteoarthritis || id:ebi-a-GCST007090	Filamin-A || id:prot-a-1117	Inverse variance weighted	3	-0.0829547	0.0747443	0.267065	-0.229454	0.0635442	0.920393	0.794968	1.06561	647	0.977864
prot-a-1117	ebi-a-GCST007090	Knee osteoarthritis || id:ebi-a-GCST007090	Filamin-A || id:prot-a-1117	Weighted median	3	-0.0337827	0.0478014	0.479734	-0.127473	0.0599081	0.966782	0.880317	1.06174	1108	1.02571
prot-a-1117	ebi-a-GCST007090	Knee osteoarthritis || id:ebi-a-GCST007090	Filamin-A || id:prot-a-1117	MR Egger	3	0.961407	1.29521	0.593493	-1.57721	3.50002	2.61537	0.206551	33.1162	1408	0.998568
prot-a-1117	ebi-a-GCST007090	Knee osteoarthritis || id:ebi-a-GCST007090	Filamin-A || id:prot-a-1117	Weighted mode	3	-0.0133096	0.05126	0.819418	-0.113779	0.0871601	0.986779	0.892455	1.09107	1940	1.00062
prot-a-112	ebi-a-GCST007090	Knee osteoarthritis || id:ebi-a-GCST007090	AP-4 complex subunit mu-1 || id:prot-a-112	Weighted median	6	-0.0582633	0.0308047	0.0585741	-0.118641	0.00211392	0.943402	0.888127	1.00212	199	0.697296
prot-a-112	ebi-a-GCST007090	Knee osteoarthritis || id:ebi-a-GCST007090	AP-4 complex subunit mu-1 || id:prot-a-112	Inverse variance weighted	6	-0.0614396	0.0337814	0.0689511	-0.127651	0.00477195	0.94041	0.88016	1.00478	224	0.729219
prot-a-112	ebi-a-GCST007090	Knee osteoarthritis || id:ebi-a-GCST007090	AP-4 complex subunit mu-1 || id:prot-a-112	Weighted mode	6	-0.0631733	0.0484951	0.249455	-0.158224	0.0318772	0.938781	0.853659	1.03239	613	0.964043
prot-a-112	ebi-a-GCST007090	Knee osteoarthritis || id:ebi-a-GCST007090	AP-4 complex subunit mu-1 || id:prot-a-112	MR Egger	6	0.00850841	0.120659	0.947168	-0.227983	0.245	1.00854	0.796138	1.27762	2247	0.998594
prot-a-1124	ebi-a-GCST007090	Knee osteoarthritis || id:ebi-a-GCST007090	Leucine-rich repeat transmembrane protein FLRT3 || id:prot-a-1124	Inverse variance weighted	2	-0.0157558	0.028908	0.585731	-0.0724155	0.0409039	0.984368	0.930144	1.04175	1395	0.994693
prot-a-1126	ebi-a-GCST007090	Knee osteoarthritis || id:ebi-a-GCST007090	Receptor-type tyrosine-protein kinase FLT3 || id:prot-a-1126	Inverse variance weighted	3	-0.111557	0.0524486	0.033422	-0.214356	-0.00875772	0.89444	0.807061	0.991281	147	0.538617
prot-a-1126	ebi-a-GCST007090	Knee osteoarthritis || id:ebi-a-GCST007090	Receptor-type tyrosine-protein kinase FLT3 || id:prot-a-1126	Weighted median	3	-0.0983455	0.0487623	0.0437128	-0.19392	-0.00277137	0.906336	0.823724	0.997232	171	0.605589
prot-a-1126	ebi-a-GCST007090	Knee osteoarthritis || id:ebi-a-GCST007090	Receptor-type tyrosine-protein kinase FLT3 || id:prot-a-1126	Weighted mode	3	-0.0866178	0.0586784	0.277908	-0.201627	0.0283918	0.917028	0.817399	1.0288	673	0.978252
prot-a-1126	ebi-a-GCST007090	Knee osteoarthritis || id:ebi-a-GCST007090	Receptor-type tyrosine-protein kinase FLT3 || id:prot-a-1126	MR Egger	3	-0.11775	0.174515	0.622126	-0.459799	0.224299	0.888918	0.63141	1.25145	1477	0.997845
prot-a-1129	ebi-a-GCST007090	Knee osteoarthritis || id:ebi-a-GCST007090	Vascular endothelial growth factor receptor 3 || id:prot-a-1129	Weighted median	4	-0.012438	0.0119736	0.298903	-0.0359063	0.0110302	0.987639	0.964731	1.01109	716	0.988968
prot-a-1129	ebi-a-GCST007090	Knee osteoarthritis || id:ebi-a-GCST007090	Vascular endothelial growth factor receptor 3 || id:prot-a-1129	MR Egger	4	-0.0570764	0.0601453	0.442796	-0.174961	0.0608085	0.944522	0.83949	1.0627	1036	1.01253
prot-a-1129	ebi-a-GCST007090	Knee osteoarthritis || id:ebi-a-GCST007090	Vascular endothelial growth factor receptor 3 || id:prot-a-1129	Weighted mode	4	-0.0121871	0.0146212	0.465705	-0.0408446	0.0164704	0.987887	0.959978	1.01661	1074	1.02724
prot-a-1129	ebi-a-GCST007090	Knee osteoarthritis || id:ebi-a-GCST007090	Vascular endothelial growth factor receptor 3 || id:prot-a-1129	Inverse variance weighted	4	-0.00812056	0.0234155	0.728739	-0.0540149	0.0377737	0.991912	0.947418	1.0385	1704	1.01314
prot-a-1134	ebi-a-GCST007090	Knee osteoarthritis || id:ebi-a-GCST007090	Glutamate carboxypeptidase 2 || id:prot-a-1134	Inverse variance weighted	2	-0.130197	0.0664203	0.049972	-0.260381	-1.35e-05	0.877922	0.770758	0.999986	184	0.64339
prot-a-1137	ebi-a-GCST007090	Knee osteoarthritis || id:ebi-a-GCST007090	Forkhead box protein J2 || id:prot-a-1137	Inverse variance weighted	2	0.0069422	0.0274976	0.800681	-0.0469531	0.0608375	1.00697	0.954132	1.06273	1896	1.00043
prot-a-114	ebi-a-GCST007090	Knee osteoarthritis || id:ebi-a-GCST007090	Amyloid beta A4 precursor protein-binding family B member 1 || id:prot-a-114	Inverse variance weighted	2	0.022497	0.0462387	0.626585	-0.0681309	0.113125	1.02275	0.934138	1.11977	1488	0.997566
prot-a-1140	ebi-a-GCST007090	Knee osteoarthritis || id:ebi-a-GCST007090	Secreted frizzled-related protein 3 || id:prot-a-1140	Inverse variance weighted	2	0.0324851	0.0190696	0.0884752	-0.00489143	0.0698615	1.03302	0.995121	1.07236	281	0.7459
prot-a-1141	ebi-a-GCST007090	Knee osteoarthritis || id:ebi-a-GCST007090	Secreted frizzled-related protein 3 || id:prot-a-1141	Inverse variance weighted	2	-0.14066	0.0371954	0.000155799	-0.213563	-0.0677566	0.868785	0.807702	0.934488	9	0.0410098
prot-a-1143	ebi-a-GCST007090	Knee osteoarthritis || id:ebi-a-GCST007090	Follistatin-related protein 1 || id:prot-a-1143	Inverse variance weighted	2	0.00825609	0.064838	0.898676	-0.118826	0.135339	1.00829	0.887962	1.14492	2126	1.00139
prot-a-1146	ebi-a-GCST007090	Knee osteoarthritis || id:ebi-a-GCST007090	Follistatin-related protein 4 || id:prot-a-1146	Inverse variance weighted	2	-0.0816524	0.0398017	0.0402201	-0.159664	-0.0036411	0.921592	0.85243	0.996366	164	0.580985
prot-a-1148	ebi-a-GCST007090	Knee osteoarthritis || id:ebi-a-GCST007090	Ferritin || id:prot-a-1148	Inverse variance weighted	3	0.0101722	0.0194104	0.600236	-0.0278721	0.0482166	1.01022	0.972513	1.0494	1429	0.995073
prot-a-1148	ebi-a-GCST007090	Knee osteoarthritis || id:ebi-a-GCST007090	Ferritin || id:prot-a-1148	MR Egger	3	-0.0150266	0.0388346	0.764962	-0.0911425	0.0610892	0.985086	0.912888	1.06299	1805	1.00399
prot-a-1148	ebi-a-GCST007090	Knee osteoarthritis || id:ebi-a-GCST007090	Ferritin || id:prot-a-1148	Weighted median	3	0.00256655	0.0205489	0.900603	-0.0377093	0.0428424	1.00257	0.962993	1.04377	2135	0.999311
prot-a-1148	ebi-a-GCST007090	Knee osteoarthritis || id:ebi-a-GCST007090	Ferritin || id:prot-a-1148	Weighted mode	3	0.00142487	0.0211781	0.952479	-0.0400843	0.042934	1.00143	0.960708	1.04387	2254	1.00108
prot-a-1150	ebi-a-GCST007090	Knee osteoarthritis || id:ebi-a-GCST007090	Furin || id:prot-a-1150	Inverse variance weighted	2	0.0239	0.0252859	0.344563	-0.0256605	0.0734604	1.02419	0.974666	1.07623	822	0.993028
prot-a-1151	ebi-a-GCST007090	Knee osteoarthritis || id:ebi-a-GCST007090	Alpha-(1,3)-fucosyltransferase 10 || id:prot-a-1151	Inverse variance weighted	2	-0.010763	0.0186854	0.564609	-0.0473864	0.0258604	0.989295	0.953719	1.0262	1334	1.00267
prot-a-1153	ebi-a-GCST007090	Knee osteoarthritis || id:ebi-a-GCST007090	Alpha-(1,3)-fucosyltransferase 5 || id:prot-a-1153	Weighted mode	3	-0.0165639	0.016362	0.417931	-0.0486335	0.0155057	0.983573	0.95253	1.01563	979	1.01132
prot-a-1153	ebi-a-GCST007090	Knee osteoarthritis || id:ebi-a-GCST007090	Alpha-(1,3)-fucosyltransferase 5 || id:prot-a-1153	Inverse variance weighted	3	-0.00951031	0.0141084	0.500256	-0.0371628	0.0181422	0.990535	0.963519	1.01831	1159	1.02253
prot-a-1153	ebi-a-GCST007090	Knee osteoarthritis || id:ebi-a-GCST007090	Alpha-(1,3)-fucosyltransferase 5 || id:prot-a-1153	MR Egger	3	-0.0457562	0.0554323	0.560692	-0.154403	0.0628911	0.955275	0.856926	1.06491	1325	1.00247
prot-a-1153	ebi-a-GCST007090	Knee osteoarthritis || id:ebi-a-GCST007090	Alpha-(1,3)-fucosyltransferase 5 || id:prot-a-1153	Weighted median	3	-0.00751348	0.0149871	0.616138	-0.0368881	0.0218612	0.992515	0.963784	1.0221	1460	0.999747
prot-a-1154	ebi-a-GCST007090	Knee osteoarthritis || id:ebi-a-GCST007090	Alpha-(1,6)-fucosyltransferase || id:prot-a-1154	Weighted median	3	0.0078405	0.0108789	0.471091	-0.0134822	0.0291632	1.00787	0.986608	1.02959	1086	1.02764
prot-a-1154	ebi-a-GCST007090	Knee osteoarthritis || id:ebi-a-GCST007090	Alpha-(1,6)-fucosyltransferase || id:prot-a-1154	Inverse variance weighted	3	0.00765262	0.011175	0.493471	-0.0142504	0.0295556	1.00768	0.985851	1.03	1141	1.02457
prot-a-1154	ebi-a-GCST007090	Knee osteoarthritis || id:ebi-a-GCST007090	Alpha-(1,6)-fucosyltransferase || id:prot-a-1154	Weighted mode	3	0.00741307	0.0109171	0.567162	-0.0139845	0.0288107	1.00744	0.986113	1.02923	1343	1.00045
prot-a-1154	ebi-a-GCST007090	Knee osteoarthritis || id:ebi-a-GCST007090	Alpha-(1,6)-fucosyltransferase || id:prot-a-1154	MR Egger	3	0.00688787	0.0236119	0.819305	-0.0393915	0.0531672	1.00691	0.961374	1.05461	1938	1.00151
prot-a-1155	ebi-a-GCST007090	Knee osteoarthritis || id:ebi-a-GCST007090	Alpha-(1,3)-fucosyltransferase 9 || id:prot-a-1155	Inverse variance weighted	2	0.0064764	0.0221626	0.770117	-0.0369624	0.0499151	1.0065	0.963712	1.05118	1815	1.00518
prot-a-1163	ebi-a-GCST007090	Knee osteoarthritis || id:ebi-a-GCST007090	Gamma-aminobutyric acid type B receptor subunit 2 || id:prot-a-1163	Inverse variance weighted	2	-0.0330372	0.0679416	0.626784	-0.166203	0.100128	0.967503	0.846874	1.10531	1492	0.995209
prot-a-1166	ebi-a-GCST007090	Knee osteoarthritis || id:ebi-a-GCST007090	Galanin peptides || id:prot-a-1166	Weighted median	3	0.0382398	0.044862	0.393998	-0.0496896	0.126169	1.03898	0.951525	1.13447	926	1.00797
prot-a-1166	ebi-a-GCST007090	Knee osteoarthritis || id:ebi-a-GCST007090	Galanin peptides || id:prot-a-1166	Weighted mode	3	0.0599875	0.0615158	0.432332	-0.0605835	0.180559	1.06182	0.941215	1.19789	1008	1.01607
prot-a-1166	ebi-a-GCST007090	Knee osteoarthritis || id:ebi-a-GCST007090	Galanin peptides || id:prot-a-1166	Inverse variance weighted	3	0.0304148	0.0420303	0.469286	-0.0519645	0.112794	1.03088	0.949363	1.1194	1082	1.02749
prot-a-1166	ebi-a-GCST007090	Knee osteoarthritis || id:ebi-a-GCST007090	Galanin peptides || id:prot-a-1166	MR Egger	3	0.0758882	0.26163	0.820275	-0.436907	0.588683	1.07884	0.646032	1.80161	1943	1.00012
prot-a-1168	ebi-a-GCST007090	Knee osteoarthritis || id:ebi-a-GCST007090	Polypeptide N-acetylgalactosaminyltransferase 11 || id:prot-a-1168	Inverse variance weighted	2	-0.167223	0.0574868	0.00362713	-0.279897	-0.0545487	0.846011	0.755861	0.946912	42	0.204588
prot-a-1169	ebi-a-GCST007090	Knee osteoarthritis || id:ebi-a-GCST007090	Polypeptide N-acetylgalactosaminyltransferase 16 || id:prot-a-1169	Inverse variance weighted	2	-0.104554	0.0432458	0.0156206	-0.189316	-0.0197919	0.900726	0.827525	0.980403	97	0.381497
prot-a-1170	ebi-a-GCST007090	Knee osteoarthritis || id:ebi-a-GCST007090	Polypeptide N-acetylgalactosaminyltransferase 1 || id:prot-a-1170	Weighted median	4	0.100164	0.0360545	0.00546715	0.0294975	0.170831	1.10535	1.02994	1.18629	54	0.239846
prot-a-1170	ebi-a-GCST007090	Knee osteoarthritis || id:ebi-a-GCST007090	Polypeptide N-acetylgalactosaminyltransferase 1 || id:prot-a-1170	Weighted mode	4	0.110487	0.0408361	0.0734364	0.0304479	0.190525	1.11682	1.03092	1.20989	239	0.727911
prot-a-1170	ebi-a-GCST007090	Knee osteoarthritis || id:ebi-a-GCST007090	Polypeptide N-acetylgalactosaminyltransferase 1 || id:prot-a-1170	Inverse variance weighted	4	0.0656473	0.0482104	0.173298	-0.0288451	0.16014	1.06785	0.971567	1.17367	448	0.91639
prot-a-1170	ebi-a-GCST007090	Knee osteoarthritis || id:ebi-a-GCST007090	Polypeptide N-acetylgalactosaminyltransferase 1 || id:prot-a-1170	MR Egger	4	0.217855	0.245629	0.468689	-0.263577	0.699287	1.24341	0.768299	2.01232	1080	1.02808
prot-a-1174	ebi-a-GCST007090	Knee osteoarthritis || id:ebi-a-GCST007090	Galanin-like peptide || id:prot-a-1174	Inverse variance weighted	4	-0.0434893	0.0310913	0.161884	-0.104428	0.0174496	0.957443	0.900839	1.0176	426	0.900245
prot-a-1174	ebi-a-GCST007090	Knee osteoarthritis || id:ebi-a-GCST007090	Galanin-like peptide || id:prot-a-1174	Weighted median	4	-0.0403305	0.036473	0.268828	-0.111817	0.0311565	0.960472	0.894207	1.03165	651	0.978271
prot-a-1174	ebi-a-GCST007090	Knee osteoarthritis || id:ebi-a-GCST007090	Galanin-like peptide || id:prot-a-1174	MR Egger	4	-0.0628755	0.062066	0.417662	-0.184525	0.0587737	0.93906	0.831499	1.06054	978	1.0117
prot-a-1174	ebi-a-GCST007090	Knee osteoarthritis || id:ebi-a-GCST007090	Galanin-like peptide || id:prot-a-1174	Weighted mode	4	-0.0258036	0.0474175	0.624158	-0.118742	0.0671347	0.974526	0.888037	1.06944	1484	0.996381
prot-a-1178	ebi-a-GCST007090	Knee osteoarthritis || id:ebi-a-GCST007090	Guanylate-binding protein 6 || id:prot-a-1178	Weighted median	3	-0.0384495	0.0315566	0.223061	-0.1003	0.0234015	0.96228	0.904566	1.02368	552	0.957305
prot-a-1178	ebi-a-GCST007090	Knee osteoarthritis || id:ebi-a-GCST007090	Guanylate-binding protein 6 || id:prot-a-1178	Inverse variance weighted	3	-0.0610179	0.0640472	0.340741	-0.186551	0.0645147	0.940806	0.829817	1.06664	813	0.992886
prot-a-1178	ebi-a-GCST007090	Knee osteoarthritis || id:ebi-a-GCST007090	Guanylate-binding protein 6 || id:prot-a-1178	Weighted mode	3	-0.0171272	0.0331499	0.656849	-0.0821009	0.0478465	0.983019	0.921179	1.04901	1554	1.00134
prot-a-1178	ebi-a-GCST007090	Knee osteoarthritis || id:ebi-a-GCST007090	Guanylate-binding protein 6 || id:prot-a-1178	MR Egger	3	0.0607766	0.209348	0.820125	-0.349545	0.471098	1.06266	0.705009	1.60175	1942	1.00045
prot-a-1179	ebi-a-GCST007090	Knee osteoarthritis || id:ebi-a-GCST007090	Vitamin D-binding protein || id:prot-a-1179	Inverse variance weighted	2	0.0198526	0.0172187	0.248924	-0.0138961	0.0536013	1.02005	0.9862	1.05506	610	0.966723
prot-a-1188	ebi-a-GCST007090	Knee osteoarthritis || id:ebi-a-GCST007090	Beta-1,3-galactosyl-O-glycosyl-glycoprotein beta-1,6-N-acetylglucosaminyltransferase 4 || id:prot-a-1188	Inverse variance weighted	2	-0.0457292	0.0473626	0.334288	-0.13856	0.0471015	0.955301	0.870611	1.04823	795	0.996136
prot-a-1194	ebi-a-GCST007090	Knee osteoarthritis || id:ebi-a-GCST007090	Growth/differentiation factor 11/8 || id:prot-a-1194	Weighted median	4	0.0677168	0.0390038	0.0825355	-0.00873058	0.144164	1.07006	0.991307	1.15507	270	0.724172
prot-a-1194	ebi-a-GCST007090	Knee osteoarthritis || id:ebi-a-GCST007090	Growth/differentiation factor 11/8 || id:prot-a-1194	Inverse variance weighted	4	0.0584856	0.0472383	0.21568	-0.0341014	0.151073	1.06023	0.966473	1.16308	541	0.944447
prot-a-1194	ebi-a-GCST007090	Knee osteoarthritis || id:ebi-a-GCST007090	Growth/differentiation factor 11/8 || id:prot-a-1194	Weighted mode	4	0.0592309	0.0558828	0.366962	-0.0502993	0.168761	1.06102	0.950945	1.18384	866	1.00385
prot-a-1194	ebi-a-GCST007090	Knee osteoarthritis || id:ebi-a-GCST007090	Growth/differentiation factor 11/8 || id:prot-a-1194	MR Egger	4	0.235803	2.05583	0.91916	-3.79362	4.26522	1.26592	0.022514	71.1807	2183	0.997476
prot-a-1195	ebi-a-GCST007090	Knee osteoarthritis || id:ebi-a-GCST007090	Growth/differentiation factor 15 || id:prot-a-1195	Inverse variance weighted	2	0.0459307	0.0181572	0.0114191	0.0103425	0.0815188	1.047	1.0104	1.08493	85	0.318256
prot-a-1196	ebi-a-GCST007090	Knee osteoarthritis || id:ebi-a-GCST007090	Growth/differentiation factor 5 || id:prot-a-1196	Inverse variance weighted	2	0.00311824	0.0109259	0.775339	-0.0182966	0.0245331	1.00312	0.98187	1.02484	1830	1.0037
prot-a-1199	ebi-a-GCST007090	Knee osteoarthritis || id:ebi-a-GCST007090	GTP-binding protein GEM || id:prot-a-1199	MR Egger	3	-0.0322123	0.061564	0.693111	-0.152878	0.0884531	0.968301	0.858235	1.09248	1633	1.0055
prot-a-1199	ebi-a-GCST007090	Knee osteoarthritis || id:ebi-a-GCST007090	GTP-binding protein GEM || id:prot-a-1199	Inverse variance weighted	3	0.00315522	0.0171886	0.854355	-0.0305344	0.0368448	1.00316	0.969927	1.03753	2022	1.00097
prot-a-1199	ebi-a-GCST007090	Knee osteoarthritis || id:ebi-a-GCST007090	GTP-binding protein GEM || id:prot-a-1199	Weighted median	3	0.00173629	0.0102908	0.866015	-0.0184337	0.0219063	1.00174	0.981735	1.02215	2038	1.00667
prot-a-1199	ebi-a-GCST007090	Knee osteoarthritis || id:ebi-a-GCST007090	GTP-binding protein GEM || id:prot-a-1199	Weighted mode	3	0.00111376	0.0102818	0.923628	-0.0190386	0.0212661	1.00111	0.981141	1.02149	2198	0.995484
prot-a-120	ebi-a-GCST007090	Knee osteoarthritis || id:ebi-a-GCST007090	Serum amyloid P-component || id:prot-a-120	Inverse variance weighted	2	0.00190554	0.0517208	0.97061	-0.0994673	0.103278	1.00191	0.90532	1.1088	2297	1.00103
prot-a-1202	ebi-a-GCST007090	Knee osteoarthritis || id:ebi-a-GCST007090	GDNF family receptor alpha-2 || id:prot-a-1202	Weighted mode	3	0.0234981	0.0323505	0.543125	-0.0399089	0.0869051	1.02378	0.960877	1.09079	1281	1.00442
prot-a-1202	ebi-a-GCST007090	Knee osteoarthritis || id:ebi-a-GCST007090	GDNF family receptor alpha-2 || id:prot-a-1202	MR Egger	3	0.183521	0.222181	0.560481	-0.251953	0.618996	1.20144	0.777281	1.85706	1324	1.00285
prot-a-1202	ebi-a-GCST007090	Knee osteoarthritis || id:ebi-a-GCST007090	GDNF family receptor alpha-2 || id:prot-a-1202	Weighted median	3	0.00731298	0.0279554	0.793634	-0.0474797	0.0621056	1.00734	0.95363	1.06407	1878	1.00113
prot-a-1202	ebi-a-GCST007090	Knee osteoarthritis || id:ebi-a-GCST007090	GDNF family receptor alpha-2 || id:prot-a-1202	Inverse variance weighted	3	-0.0036866	0.033043	0.911165	-0.0684508	0.0610776	0.99632	0.933839	1.06298	2168	0.995641
prot-a-1204	ebi-a-GCST007090	Knee osteoarthritis || id:ebi-a-GCST007090	GDNF family receptor alpha-like || id:prot-a-1204	Weighted median	3	-0.0576766	0.0349266	0.0986635	-0.126133	0.0107795	0.943955	0.881498	1.01084	301	0.776524
prot-a-1204	ebi-a-GCST007090	Knee osteoarthritis || id:ebi-a-GCST007090	GDNF family receptor alpha-like || id:prot-a-1204	Inverse variance weighted	3	-0.0476288	0.0306698	0.120434	-0.107742	0.0124841	0.953488	0.897859	1.01256	340	0.839143
prot-a-1204	ebi-a-GCST007090	Knee osteoarthritis || id:ebi-a-GCST007090	GDNF family receptor alpha-like || id:prot-a-1204	Weighted mode	3	-0.0607786	0.044673	0.306705	-0.148338	0.0267804	0.941032	0.86214	1.02714	732	0.992603
prot-a-1204	ebi-a-GCST007090	Knee osteoarthritis || id:ebi-a-GCST007090	GDNF family receptor alpha-like || id:prot-a-1204	MR Egger	3	-0.0992643	0.112173	0.53882	-0.319124	0.120596	0.905503	0.726785	1.12817	1267	1.00747
prot-a-1207	ebi-a-GCST007090	Knee osteoarthritis || id:ebi-a-GCST007090	Gamma-glutamyl hydrolase || id:prot-a-1207	Inverse variance weighted	2	0.0161557	0.0209976	0.441653	-0.0249997	0.0573111	1.01629	0.97531	1.05899	1029	1.01679
prot-a-1213	ebi-a-GCST007090	Knee osteoarthritis || id:ebi-a-GCST007090	Gap junction alpha-1 protein || id:prot-a-1213	Inverse variance weighted	2	0.0690487	0.114509	0.54651	-0.155389	0.293487	1.07149	0.856082	1.3411	1290	1.00363
prot-a-1216	ebi-a-GCST007090	Knee osteoarthritis || id:ebi-a-GCST007090	D-glucuronyl C5-epimerase || id:prot-a-1216	Inverse variance weighted	2	0.00190555	0.0369542	0.958875	-0.0705247	0.0743358	1.00191	0.931905	1.07717	2271	1.00025
prot-a-122	ebi-a-GCST007090	Knee osteoarthritis || id:ebi-a-GCST007090	Amyloid-like protein 2 || id:prot-a-122	Inverse variance weighted	2	0.0416535	0.0343763	0.225631	-0.0257241	0.109031	1.04253	0.974604	1.1152	558	0.95792
prot-a-1220	ebi-a-GCST007090	Knee osteoarthritis || id:ebi-a-GCST007090	Glutaredoxin-2, mitochondrial || id:prot-a-1220	Inverse variance weighted	2	0.00339809	0.0343327	0.921158	-0.063894	0.0706901	1.0034	0.938104	1.07325	2193	0.995086
prot-a-1223	ebi-a-GCST007090	Knee osteoarthritis || id:ebi-a-GCST007090	Glycolipid transfer protein domain-containing protein 2 || id:prot-a-1223	Inverse variance weighted	3	-0.0324776	0.0322864	0.314454	-0.095759	0.0308038	0.968044	0.908683	1.03128	753	0.989297
prot-a-1223	ebi-a-GCST007090	Knee osteoarthritis || id:ebi-a-GCST007090	Glycolipid transfer protein domain-containing protein 2 || id:prot-a-1223	Weighted median	3	-0.0331421	0.0343555	0.334704	-0.100479	0.0341946	0.967401	0.904404	1.03479	798	0.993626
prot-a-1223	ebi-a-GCST007090	Knee osteoarthritis || id:ebi-a-GCST007090	Glycolipid transfer protein domain-containing protein 2 || id:prot-a-1223	MR Egger	3	0.133951	0.118253	0.460426	-0.0978249	0.365727	1.14334	0.906808	1.44156	1068	1.0213
prot-a-1223	ebi-a-GCST007090	Knee osteoarthritis || id:ebi-a-GCST007090	Glycolipid transfer protein domain-containing protein 2 || id:prot-a-1223	Weighted mode	3	-0.031609	0.0365798	0.478608	-0.103306	0.0400875	0.968885	0.901851	1.0409	1105	1.02608
prot-a-1226	ebi-a-GCST007090	Knee osteoarthritis || id:ebi-a-GCST007090	Guanine nucleotide-binding protein G(k) subunit alpha || id:prot-a-1226	Inverse variance weighted	2	0.0519818	0.0187478	0.00555964	0.015236	0.0887276	1.05336	1.01535	1.09278	55	0.239469
prot-a-1228	ebi-a-GCST007090	Knee osteoarthritis || id:ebi-a-GCST007090	Granulysin || id:prot-a-1228	Weighted median	4	0.024649	0.0137085	0.0721647	-0.00221971	0.0515176	1.02496	0.997783	1.05287	234	0.730591
prot-a-1228	ebi-a-GCST007090	Knee osteoarthritis || id:ebi-a-GCST007090	Granulysin || id:prot-a-1228	Inverse variance weighted	4	0.0230655	0.0133511	0.0840578	-0.00310264	0.0492337	1.02333	0.996902	1.05047	272	0.732106
prot-a-1228	ebi-a-GCST007090	Knee osteoarthritis || id:ebi-a-GCST007090	Granulysin || id:prot-a-1228	Weighted mode	4	0.0248749	0.0140623	0.17506	-0.00268728	0.0524371	1.02519	0.997316	1.05384	451	0.919549
prot-a-1228	ebi-a-GCST007090	Knee osteoarthritis || id:ebi-a-GCST007090	Granulysin || id:prot-a-1228	MR Egger	4	0.0326964	0.0220059	0.275659	-0.0104352	0.0758281	1.03324	0.989619	1.07878	666	0.980536
prot-a-1231	ebi-a-GCST007090	Knee osteoarthritis || id:ebi-a-GCST007090	Glucosamine 6-phosphate N-acetyltransferase || id:prot-a-1231	Inverse variance weighted	2	0.0292126	0.0269683	0.278712	-0.0236454	0.0820706	1.02964	0.976632	1.08553	675	0.978174
prot-a-1233	ebi-a-GCST007090	Knee osteoarthritis || id:ebi-a-GCST007090	Progonadoliberin-1 || id:prot-a-1233	Inverse variance weighted	2	0.00148508	0.0306558	0.961362	-0.0586002	0.0615704	1.00149	0.943084	1.06351	2275	1.00108
prot-a-1238	ebi-a-GCST007090	Knee osteoarthritis || id:ebi-a-GCST007090	Golgi membrane protein 1 || id:prot-a-1238	Inverse variance weighted	2	0.0461813	0.0169626	0.00647841	0.0129345	0.0794281	1.04726	1.01302	1.08267	60	0.255789
prot-a-1239	ebi-a-GCST007090	Knee osteoarthritis || id:ebi-a-GCST007090	RAB6-interacting golgin || id:prot-a-1239	Inverse variance weighted	2	-0.0115769	0.0382382	0.762074	-0.0865238	0.0633699	0.98849	0.917114	1.06542	1796	1.00521
prot-a-124	ebi-a-GCST007090	Knee osteoarthritis || id:ebi-a-GCST007090	Adipocyte plasma membrane-associated protein || id:prot-a-124	Inverse variance weighted	2	-0.000967648	0.0387483	0.980077	-0.0769144	0.0749791	0.999033	0.925969	1.07786	2307	1.00642
prot-a-1240	ebi-a-GCST007090	Knee osteoarthritis || id:ebi-a-GCST007090	Golgi SNAP receptor complex member 1 || id:prot-a-1240	Inverse variance weighted	2	0.0325555	0.0488937	0.505512	-0.0632761	0.128387	1.03309	0.938684	1.13699	1172	1.02181
prot-a-1241	ebi-a-GCST007090	Knee osteoarthritis || id:ebi-a-GCST007090	Aspartate aminotransferase, cytoplasmic || id:prot-a-1241	Inverse variance weighted	2	0.0430212	0.041096	0.29517	-0.037527	0.123569	1.04396	0.963168	1.13153	711	0.983487
prot-a-1242	ebi-a-GCST007090	Knee osteoarthritis || id:ebi-a-GCST007090	Platelet glycoprotein Ib alpha chain || id:prot-a-1242	Inverse variance weighted	2	0.0122566	0.044094	0.781039	-0.0741676	0.0986809	1.01233	0.928516	1.10371	1848	1.00123
prot-a-1245	ebi-a-GCST007090	Knee osteoarthritis || id:ebi-a-GCST007090	Glypican-1 || id:prot-a-1245	Inverse variance weighted	2	0.0237356	0.0303202	0.433726	-0.0356919	0.0831632	1.02402	0.964938	1.08672	1013	1.01431
prot-a-1246	ebi-a-GCST007090	Knee osteoarthritis || id:ebi-a-GCST007090	Glypican-3 || id:prot-a-1246	Inverse variance weighted	2	0.0258261	0.0436448	0.554029	-0.0597176	0.11137	1.02616	0.94203	1.11781	1305	1.00574
prot-a-1247	ebi-a-GCST007090	Knee osteoarthritis || id:ebi-a-GCST007090	Glypican-5 || id:prot-a-1247	Inverse variance weighted	2	-0.00300521	0.0247309	0.903282	-0.0514779	0.0454674	0.996999	0.949825	1.04652	2141	0.999475
prot-a-1250	ebi-a-GCST007090	Knee osteoarthritis || id:ebi-a-GCST007090	Glycerol-3-phosphate dehydrogenase 1-like protein || id:prot-a-1250	Weighted median	3	-0.0636214	0.0335172	0.0576736	-0.129315	0.00207234	0.93836	0.878697	1.00207	198	0.690044
prot-a-1250	ebi-a-GCST007090	Knee osteoarthritis || id:ebi-a-GCST007090	Glycerol-3-phosphate dehydrogenase 1-like protein || id:prot-a-1250	Inverse variance weighted	3	-0.0656091	0.0497168	0.18695	-0.163054	0.0318358	0.936497	0.849545	1.03235	474	0.934353
prot-a-1250	ebi-a-GCST007090	Knee osteoarthritis || id:ebi-a-GCST007090	Glycerol-3-phosphate dehydrogenase 1-like protein || id:prot-a-1250	Weighted mode	3	-0.0129888	0.0339124	0.738589	-0.079457	0.0534795	0.987095	0.923618	1.05494	1737	1.00732
prot-a-1250	ebi-a-GCST007090	Knee osteoarthritis || id:ebi-a-GCST007090	Glycerol-3-phosphate dehydrogenase 1-like protein || id:prot-a-1250	MR Egger	3	-0.0340637	0.282469	0.923597	-0.587703	0.519576	0.96651	0.555602	1.68131	2197	0.995904
prot-a-1255	ebi-a-GCST007090	Knee osteoarthritis || id:ebi-a-GCST007090	Transmembrane glycoprotein NMB || id:prot-a-1255	Inverse variance weighted	2	0.0125304	0.0499837	0.802054	-0.0854377	0.110499	1.01261	0.91811	1.11683	1901	0.999509
prot-a-1256	ebi-a-GCST007090	Knee osteoarthritis || id:ebi-a-GCST007090	Transmembrane glycoprotein NMB || id:prot-a-1256	Inverse variance weighted	2	0.0133408	0.0532388	0.802136	-0.0910073	0.117689	1.01343	0.913011	1.12489	1902	0.999085
prot-a-1258	ebi-a-GCST007090	Knee osteoarthritis || id:ebi-a-GCST007090	Transmembrane glycoprotein NMB || id:prot-a-1258	Weighted median	3	-0.0162948	0.0261841	0.533734	-0.0676157	0.035026	0.983837	0.93462	1.03565	1255	1.0075
prot-a-1258	ebi-a-GCST007090	Knee osteoarthritis || id:ebi-a-GCST007090	Transmembrane glycoprotein NMB || id:prot-a-1258	Weighted mode	3	-0.0199791	0.0334245	0.610681	-0.0854911	0.0455328	0.980219	0.918061	1.04659	1449	0.998416
prot-a-1258	ebi-a-GCST007090	Knee osteoarthritis || id:ebi-a-GCST007090	Transmembrane glycoprotein NMB || id:prot-a-1258	MR Egger	3	-0.0319793	0.0503755	0.63991	-0.130715	0.0667567	0.968527	0.877468	1.06904	1521	0.996677
prot-a-1258	ebi-a-GCST007090	Knee osteoarthritis || id:ebi-a-GCST007090	Transmembrane glycoprotein NMB || id:prot-a-1258	Inverse variance weighted	3	-0.009904	0.0245025	0.686063	-0.0579289	0.0381209	0.990145	0.943717	1.03886	1614	1.00699
prot-a-1266	ebi-a-GCST007090	Knee osteoarthritis || id:ebi-a-GCST007090	GRAM domain-containing protein 1C || id:prot-a-1266	Inverse variance weighted	2	-0.00592759	0.0210712	0.778471	-0.0472271	0.035372	0.99409	0.953871	1.036	1840	1.00228
prot-a-1267	ebi-a-GCST007090	Knee osteoarthritis || id:ebi-a-GCST007090	GRAM domain-containing protein 1C || id:prot-a-1267	Inverse variance weighted	2	-0.00392036	0.0148917	0.792352	-0.0331081	0.0252674	0.996087	0.967434	1.02559	1874	1.00164
prot-a-1272	ebi-a-GCST007090	Knee osteoarthritis || id:ebi-a-GCST007090	Growth factor receptor-bound protein 7 || id:prot-a-1272	MR Egger	4	-0.144965	0.174501	0.493501	-0.486987	0.197057	0.865053	0.614475	1.21781	1142	1.02373
prot-a-1272	ebi-a-GCST007090	Knee osteoarthritis || id:ebi-a-GCST007090	Growth factor receptor-bound protein 7 || id:prot-a-1272	Weighted mode	4	-0.0131123	0.0464968	0.796276	-0.104246	0.0780214	0.986973	0.901004	1.08115	1886	1.0002
prot-a-1272	ebi-a-GCST007090	Knee osteoarthritis || id:ebi-a-GCST007090	Growth factor receptor-bound protein 7 || id:prot-a-1272	Weighted median	4	-0.00916337	0.0371142	0.804988	-0.0819072	0.0635805	0.990878	0.921357	1.06565	1909	0.998962
prot-a-1272	ebi-a-GCST007090	Knee osteoarthritis || id:ebi-a-GCST007090	Growth factor receptor-bound protein 7 || id:prot-a-1272	Inverse variance weighted	4	-9.91e-05	0.0489636	0.998385	-0.0960678	0.0958695	0.999901	0.908402	1.10062	2365	1.00007
prot-a-1275	ebi-a-GCST007090	Knee osteoarthritis || id:ebi-a-GCST007090	Glutamate receptor 4 || id:prot-a-1275	Weighted median	3	-0.0525683	0.0213818	0.0139499	-0.0944767	-0.0106599	0.94879	0.909849	0.989397	93	0.355348
prot-a-1275	ebi-a-GCST007090	Knee osteoarthritis || id:ebi-a-GCST007090	Glutamate receptor 4 || id:prot-a-1275	Inverse variance weighted	3	-0.0515399	0.0281123	0.0667496	-0.10664	0.00356024	0.949766	0.898849	1.00357	221	0.715519
prot-a-1275	ebi-a-GCST007090	Knee osteoarthritis || id:ebi-a-GCST007090	Glutamate receptor 4 || id:prot-a-1275	Weighted mode	3	-0.0638944	0.0238049	0.115291	-0.110552	-0.0172367	0.938104	0.89534	0.982911	329	0.830164
prot-a-1275	ebi-a-GCST007090	Knee osteoarthritis || id:ebi-a-GCST007090	Glutamate receptor 4 || id:prot-a-1275	MR Egger	3	-0.225885	0.0948523	0.253091	-0.411796	-0.0399746	0.79781	0.66246	0.960814	620	0.967054
prot-a-1276	ebi-a-GCST007090	Knee osteoarthritis || id:ebi-a-GCST007090	Glutamate receptor ionotropic, delta-2 || id:prot-a-1276	Weighted median	3	0.0224705	0.0344613	0.514368	-0.0450735	0.0900146	1.02272	0.955927	1.09419	1203	1.01292
prot-a-1276	ebi-a-GCST007090	Knee osteoarthritis || id:ebi-a-GCST007090	Glutamate receptor ionotropic, delta-2 || id:prot-a-1276	Inverse variance weighted	3	0.0283913	0.0513473	0.580314	-0.0722495	0.129032	1.0288	0.930299	1.13773	1378	0.997652
prot-a-1276	ebi-a-GCST007090	Knee osteoarthritis || id:ebi-a-GCST007090	Glutamate receptor ionotropic, delta-2 || id:prot-a-1276	Weighted mode	3	0.0212538	0.0364459	0.618783	-0.0501802	0.0926877	1.02148	0.951058	1.09712	1465	1.00061
prot-a-1276	ebi-a-GCST007090	Knee osteoarthritis || id:ebi-a-GCST007090	Glutamate receptor ionotropic, delta-2 || id:prot-a-1276	MR Egger	3	0.147836	0.23849	0.646732	-0.319604	0.615275	1.15932	0.726437	1.85017	1526	1.004
prot-a-1277	ebi-a-GCST007090	Knee osteoarthritis || id:ebi-a-GCST007090	Granulins || id:prot-a-1277	Inverse variance weighted	4	-0.00890447	0.0119356	0.455641	-0.0322982	0.0144893	0.991135	0.968218	1.01459	1057	1.0212
prot-a-1277	ebi-a-GCST007090	Knee osteoarthritis || id:ebi-a-GCST007090	Granulins || id:prot-a-1277	MR Egger	4	0.0087897	0.0228836	0.737892	-0.0360621	0.0536415	1.00883	0.96458	1.05511	1734	1.00811
prot-a-1277	ebi-a-GCST007090	Knee osteoarthritis || id:ebi-a-GCST007090	Granulins || id:prot-a-1277	Weighted median	4	-0.00362438	0.0123971	0.770014	-0.0279228	0.020674	0.996382	0.972463	1.02089	1814	1.0056
prot-a-1277	ebi-a-GCST007090	Knee osteoarthritis || id:ebi-a-GCST007090	Granulins || id:prot-a-1277	Weighted mode	4	-0.00420017	0.0135123	0.776267	-0.0306842	0.0222839	0.995809	0.969782	1.02253	1833	1.00326
prot-a-1280	ebi-a-GCST007090	Knee osteoarthritis || id:ebi-a-GCST007090	Gastrin-releasing peptide || id:prot-a-1280	Inverse variance weighted	2	-0.0203237	0.0346117	0.557075	-0.0881625	0.0475152	0.979881	0.915612	1.04866	1314	1.00435
prot-a-1283	ebi-a-GCST007090	Knee osteoarthritis || id:ebi-a-GCST007090	Glutathione S-transferase A1 || id:prot-a-1283	Inverse variance weighted	2	-0.0106172	0.0213986	0.619781	-0.0525585	0.0313242	0.989439	0.948799	1.03182	1469	0.999497
prot-a-1285	ebi-a-GCST007090	Knee osteoarthritis || id:ebi-a-GCST007090	Glutathione S-transferase A4 || id:prot-a-1285	Inverse variance weighted	2	-0.038791	0.0590762	0.511421	-0.15458	0.0769983	0.961952	0.856775	1.08004	1194	1.0147
prot-a-1287	ebi-a-GCST007090	Knee osteoarthritis || id:ebi-a-GCST007090	Glutathione S-transferase Mu 1 || id:prot-a-1287	Inverse variance weighted	2	-0.00458457	0.0333067	0.890519	-0.0698657	0.0606965	0.995426	0.932519	1.06258	2103	1.00316
prot-a-1288	ebi-a-GCST007090	Knee osteoarthritis || id:ebi-a-GCST007090	Glutathione S-transferase omega-1 || id:prot-a-1288	MR Egger	3	0.0872109	0.0738857	0.447461	-0.0576051	0.232027	1.09113	0.944023	1.26115	1047	1.01245
prot-a-1288	ebi-a-GCST007090	Knee osteoarthritis || id:ebi-a-GCST007090	Glutathione S-transferase omega-1 || id:prot-a-1288	Inverse variance weighted	3	-0.00522463	0.0103803	0.614737	-0.0255699	0.0151207	0.994789	0.974754	1.01524	1458	0.998842
prot-a-1288	ebi-a-GCST007090	Knee osteoarthritis || id:ebi-a-GCST007090	Glutathione S-transferase omega-1 || id:prot-a-1288	Weighted median	3	-0.00398338	0.0104923	0.704207	-0.0245483	0.0165815	0.996025	0.975751	1.01672	1654	1.00862
prot-a-1288	ebi-a-GCST007090	Knee osteoarthritis || id:ebi-a-GCST007090	Glutathione S-transferase omega-1 || id:prot-a-1288	Weighted mode	3	-0.00266954	0.0100624	0.815622	-0.0223918	0.0170527	0.997334	0.977857	1.0172	1934	0.999073
prot-a-129	ebi-a-GCST007090	Knee osteoarthritis || id:ebi-a-GCST007090	Apolipoprotein D || id:prot-a-129	Inverse variance weighted	2	-0.130218	0.0327966	7.17e-05	-0.194499	-0.0659369	0.877904	0.823247	0.93619	3	0.0566191
prot-a-1290	ebi-a-GCST007090	Knee osteoarthritis || id:ebi-a-GCST007090	Glutathione S-transferase P || id:prot-a-1290	Inverse variance weighted	2	0.0445166	0.0358276	0.214045	-0.0257056	0.114739	1.04552	0.974622	1.12158	538	0.942513
prot-a-1291	ebi-a-GCST007090	Knee osteoarthritis || id:ebi-a-GCST007090	Glutathione S-transferase theta-2B || id:prot-a-1291	Inverse variance weighted	2	-0.0168084	0.044031	0.702654	-0.103109	0.0694924	0.983332	0.902028	1.07196	1653	1.00701
prot-a-1295	ebi-a-GCST007090	Knee osteoarthritis || id:ebi-a-GCST007090	Glucoside xylosyltransferase 1 || id:prot-a-1295	Inverse variance weighted	2	0.0242925	0.0215805	0.260306	-0.0180053	0.0665902	1.02459	0.982156	1.06886	637	0.968078
prot-a-1297	ebi-a-GCST007090	Knee osteoarthritis || id:ebi-a-GCST007090	Granzyme A || id:prot-a-1297	Weighted median	3	-0.0665398	0.0292897	0.0230997	-0.123948	-0.009132	0.935626	0.883426	0.99091	115	0.475854
prot-a-1297	ebi-a-GCST007090	Knee osteoarthritis || id:ebi-a-GCST007090	Granzyme A || id:prot-a-1297	Inverse variance weighted	3	-0.0592487	0.0266052	0.02595	-0.111395	-0.00710251	0.942472	0.894585	0.992923	122	0.503898
prot-a-1297	ebi-a-GCST007090	Knee osteoarthritis || id:ebi-a-GCST007090	Granzyme A || id:prot-a-1297	Weighted mode	3	-0.0668874	0.0309212	0.163002	-0.127493	-0.00628188	0.9353	0.8803	0.993738	428	0.902225
prot-a-1297	ebi-a-GCST007090	Knee osteoarthritis || id:ebi-a-GCST007090	Granzyme A || id:prot-a-1297	MR Egger	3	-0.104759	0.0951001	0.469257	-0.291155	0.0816372	0.900541	0.7474	1.08506	1081	1.02837
prot-a-1298	ebi-a-GCST007090	Knee osteoarthritis || id:ebi-a-GCST007090	Granzyme B || id:prot-a-1298	Weighted mode	4	0.00336418	0.0108862	0.777517	-0.0179728	0.0247012	1.00337	0.982188	1.02501	1839	1.0016
prot-a-1298	ebi-a-GCST007090	Knee osteoarthritis || id:ebi-a-GCST007090	Granzyme B || id:prot-a-1298	MR Egger	4	0.0076408	0.0265868	0.800854	-0.0444692	0.0597508	1.00767	0.956505	1.06157	1897	1.00012
prot-a-1298	ebi-a-GCST007090	Knee osteoarthritis || id:ebi-a-GCST007090	Granzyme B || id:prot-a-1298	Weighted median	4	0.00256183	0.0108908	0.814031	-0.0187841	0.0239078	1.00257	0.981391	1.0242	1930	0.999192
prot-a-1298	ebi-a-GCST007090	Knee osteoarthritis || id:ebi-a-GCST007090	Granzyme B || id:prot-a-1298	Inverse variance weighted	4	0.00173599	0.0148393	0.906871	-0.0273489	0.0308209	1.00174	0.973022	1.0313	2156	0.996464
prot-a-1299	ebi-a-GCST007090	Knee osteoarthritis || id:ebi-a-GCST007090	Granzyme B || id:prot-a-1299	MR Egger	3	0.0333435	0.0498042	0.624423	-0.0642728	0.13096	1.03391	0.937749	1.13992	1485	0.996133
prot-a-1299	ebi-a-GCST007090	Knee osteoarthritis || id:ebi-a-GCST007090	Granzyme B || id:prot-a-1299	Weighted median	3	-0.00737599	0.0161064	0.646985	-0.0389445	0.0241925	0.992651	0.961804	1.02449	1528	1.00308
prot-a-1299	ebi-a-GCST007090	Knee osteoarthritis || id:ebi-a-GCST007090	Granzyme B || id:prot-a-1299	Weighted mode	3	-0.00666166	0.016063	0.718599	-0.0381452	0.0248219	0.99336	0.962573	1.02513	1683	1.0115
prot-a-1299	ebi-a-GCST007090	Knee osteoarthritis || id:ebi-a-GCST007090	Granzyme B || id:prot-a-1299	Inverse variance weighted	3	-0.00602252	0.0239908	0.801787	-0.0530444	0.0409994	0.993996	0.948338	1.04185	1900	0.999702
prot-a-1301	ebi-a-GCST007090	Knee osteoarthritis || id:ebi-a-GCST007090	Granzyme K || id:prot-a-1301	Inverse variance weighted	2	0.0356701	0.191345	0.852117	-0.339365	0.410705	1.03631	0.712222	1.50788	2020	0.999339
prot-a-1305	ebi-a-GCST007090	Knee osteoarthritis || id:ebi-a-GCST007090	GDH/6PGL endoplasmic bifunctional protein || id:prot-a-1305	MR Egger	5	-0.0216692	0.0226773	0.409794	-0.0661167	0.0227782	0.978564	0.936022	1.02304	967	1.00393
prot-a-1305	ebi-a-GCST007090	Knee osteoarthritis || id:ebi-a-GCST007090	GDH/6PGL endoplasmic bifunctional protein || id:prot-a-1305	Weighted median	5	-0.0102918	0.0136627	0.451285	-0.0370707	0.0164871	0.989761	0.963608	1.01662	1052	1.01625
prot-a-1305	ebi-a-GCST007090	Knee osteoarthritis || id:ebi-a-GCST007090	GDH/6PGL endoplasmic bifunctional protein || id:prot-a-1305	Inverse variance weighted	5	-0.00854503	0.0119313	0.473878	-0.0319305	0.0148404	0.991491	0.968574	1.01495	1091	1.02898
prot-a-1305	ebi-a-GCST007090	Knee osteoarthritis || id:ebi-a-GCST007090	GDH/6PGL endoplasmic bifunctional protein || id:prot-a-1305	Weighted mode	5	-0.0108914	0.0160745	0.535221	-0.0423975	0.0206147	0.989168	0.958489	1.02083	1260	1.0063
prot-a-1306	ebi-a-GCST007090	Knee osteoarthritis || id:ebi-a-GCST007090	3-hydroxyanthranilate 3,4-dioxygenase || id:prot-a-1306	Weighted mode	4	-0.0141006	0.012749	0.349446	-0.0390887	0.0108875	0.985998	0.961665	1.01095	832	0.994998
prot-a-1306	ebi-a-GCST007090	Knee osteoarthritis || id:ebi-a-GCST007090	3-hydroxyanthranilate 3,4-dioxygenase || id:prot-a-1306	Weighted median	4	-0.00744862	0.0126974	0.557456	-0.0323356	0.0174384	0.992579	0.968182	1.01759	1315	1.00427
prot-a-1306	ebi-a-GCST007090	Knee osteoarthritis || id:ebi-a-GCST007090	3-hydroxyanthranilate 3,4-dioxygenase || id:prot-a-1306	Inverse variance weighted	4	-0.00158947	0.0143846	0.912014	-0.0297832	0.0266043	0.998412	0.970656	1.02696	2172	0.994734
prot-a-1306	ebi-a-GCST007090	Knee osteoarthritis || id:ebi-a-GCST007090	3-hydroxyanthranilate 3,4-dioxygenase || id:prot-a-1306	MR Egger	4	-0.00374378	0.0353163	0.925251	-0.0729637	0.0654762	0.996263	0.929635	1.06767	2202	0.995423
prot-a-1310	ebi-a-GCST007090	Knee osteoarthritis || id:ebi-a-GCST007090	Hepatitis A virus cellular receptor 1 || id:prot-a-1310	Inverse variance weighted	2	0.02422	0.0227029	0.28605	-0.0202776	0.0687176	1.02452	0.979927	1.07113	692	0.979268
prot-a-1312	ebi-a-GCST007090	Knee osteoarthritis || id:ebi-a-GCST007090	Hepatitis A virus cellular receptor 2 || id:prot-a-1312	Inverse variance weighted	2	-0.000452243	0.0178229	0.979756	-0.0353851	0.0344806	0.999548	0.965234	1.03508	2306	1.00652
prot-a-1313	ebi-a-GCST007090	Knee osteoarthritis || id:ebi-a-GCST007090	Heparin-binding EGF-like growth factor || id:prot-a-1313	Inverse variance weighted	3	-0.0179442	0.0317158	0.571542	-0.0801072	0.0442188	0.982216	0.923017	1.04521	1355	0.999249
prot-a-1313	ebi-a-GCST007090	Knee osteoarthritis || id:ebi-a-GCST007090	Heparin-binding EGF-like growth factor || id:prot-a-1313	Weighted median	3	-0.0133493	0.0369319	0.717757	-0.0857358	0.0590371	0.986739	0.917837	1.06081	1680	1.01212
prot-a-1313	ebi-a-GCST007090	Knee osteoarthritis || id:ebi-a-GCST007090	Heparin-binding EGF-like growth factor || id:prot-a-1313	MR Egger	3	0.076369	0.2125	0.78036	-0.34013	0.492868	1.07936	0.711678	1.637	1844	1.00253
prot-a-1313	ebi-a-GCST007090	Knee osteoarthritis || id:ebi-a-GCST007090	Heparin-binding EGF-like growth factor || id:prot-a-1313	Weighted mode	3	-0.00943142	0.0422807	0.844194	-0.0923015	0.0734387	0.990613	0.91183	1.0762	1996	1.00195
prot-a-1316	ebi-a-GCST007090	Knee osteoarthritis || id:ebi-a-GCST007090	Hemoglobin subunit theta-1 || id:prot-a-1316	Inverse variance weighted	2	-0.0364639	0.0188352	0.0528751	-0.0733809	0.000453186	0.964193	0.929247	1.00045	187	0.669846
prot-a-1317	ebi-a-GCST007090	Knee osteoarthritis || id:ebi-a-GCST007090	Hemoglobin subunit zeta || id:prot-a-1317	Weighted median	3	-0.009966	0.0109284	0.361801	-0.0313856	0.0114536	0.990083	0.969102	1.01152	859	0.997795
prot-a-1317	ebi-a-GCST007090	Knee osteoarthritis || id:ebi-a-GCST007090	Hemoglobin subunit zeta || id:prot-a-1317	Weighted mode	3	-0.0105179	0.0111121	0.443785	-0.0322976	0.0112617	0.989537	0.968218	1.01133	1039	1.01187
prot-a-1317	ebi-a-GCST007090	Knee osteoarthritis || id:ebi-a-GCST007090	Hemoglobin subunit zeta || id:prot-a-1317	Inverse variance weighted	3	-0.00848588	0.0120394	0.480907	-0.032083	0.0151113	0.99155	0.968426	1.01523	1112	1.02452
prot-a-1317	ebi-a-GCST007090	Knee osteoarthritis || id:ebi-a-GCST007090	Hemoglobin subunit zeta || id:prot-a-1317	MR Egger	3	-0.0184173	0.0303893	0.653136	-0.0779802	0.0411457	0.981751	0.924983	1.042	1540	1.00473
prot-a-1318	ebi-a-GCST007090	Knee osteoarthritis || id:ebi-a-GCST007090	Hydroxycarboxylic acid receptor 2 || id:prot-a-1318	Inverse variance weighted	2	0.0280759	0.0455343	0.537507	-0.0611713	0.117323	1.02847	0.940662	1.12448	1265	1.0066
prot-a-1322	ebi-a-GCST007090	Knee osteoarthritis || id:ebi-a-GCST007090	Haloacid dehalogenase-like hydrolase domain-containing protein 2 || id:prot-a-1322	Inverse variance weighted	2	0.0359582	0.0204055	0.0780383	-0.00403654	0.0759529	1.03661	0.995972	1.07891	256	0.722159
prot-a-1323	ebi-a-GCST007090	Knee osteoarthritis || id:ebi-a-GCST007090	Vigilin || id:prot-a-1323	Inverse variance weighted	2	0.0634501	0.0364304	0.0815641	-0.0079534	0.134854	1.06551	0.992078	1.14437	264	0.731914
prot-a-1327	ebi-a-GCST007090	Knee osteoarthritis || id:ebi-a-GCST007090	HEPACAM family member 2 || id:prot-a-1327	Inverse variance weighted	2	0.00611499	0.0469412	0.896353	-0.0858898	0.0981198	1.00613	0.917695	1.10309	2117	1.00305
prot-a-1332	ebi-a-GCST007090	Knee osteoarthritis || id:ebi-a-GCST007090	Hemojuvelin || id:prot-a-1332	Inverse variance weighted	3	-0.0200293	0.0601562	0.739168	-0.137935	0.0978768	0.98017	0.871155	1.10283	1738	1.00753
prot-a-1332	ebi-a-GCST007090	Knee osteoarthritis || id:ebi-a-GCST007090	Hemojuvelin || id:prot-a-1332	Weighted median	3	-0.0107735	0.0448602	0.810208	-0.0986995	0.0771525	0.989284	0.906015	1.08021	1923	0.998119
prot-a-1332	ebi-a-GCST007090	Knee osteoarthritis || id:ebi-a-GCST007090	Hemojuvelin || id:prot-a-1332	Weighted mode	3	-0.0038303	0.0580037	0.953357	-0.117517	0.109857	0.996177	0.889125	1.11612	2256	1.00111
prot-a-1332	ebi-a-GCST007090	Knee osteoarthritis || id:ebi-a-GCST007090	Hemojuvelin || id:prot-a-1332	MR Egger	3	-0.0053617	0.407224	0.991618	-0.80352	0.792797	0.994653	0.44775	2.20957	2340	1.00391
prot-a-134	ebi-a-GCST007090	Knee osteoarthritis || id:ebi-a-GCST007090	Apolipoprotein L1 || id:prot-a-134	MR Egger	4	-0.0636675	0.0492359	0.325198	-0.16017	0.0328348	0.938317	0.851999	1.03338	776	0.992775
prot-a-134	ebi-a-GCST007090	Knee osteoarthritis || id:ebi-a-GCST007090	Apolipoprotein L1 || id:prot-a-134	Weighted median	4	-0.0104672	0.0175894	0.551786	-0.0449424	0.024008	0.989587	0.956053	1.0243	1303	1.00321
prot-a-134	ebi-a-GCST007090	Knee osteoarthritis || id:ebi-a-GCST007090	Apolipoprotein L1 || id:prot-a-134	Weighted mode	4	-0.0124476	0.0203497	0.583983	-0.052333	0.0274378	0.98763	0.949013	1.02782	1388	0.996726
prot-a-134	ebi-a-GCST007090	Knee osteoarthritis || id:ebi-a-GCST007090	Apolipoprotein L1 || id:prot-a-134	Inverse variance weighted	4	-0.00297457	0.0170938	0.861854	-0.0364784	0.0305292	0.99703	0.964179	1.031	2033	1.00429
prot-a-1341	ebi-a-GCST007090	Knee osteoarthritis || id:ebi-a-GCST007090	Histone H1.2 || id:prot-a-1341	Inverse variance weighted	2	-0.0562206	0.0657485	0.392504	-0.185088	0.0726465	0.945331	0.831031	1.07535	924	1.00632
prot-a-1343	ebi-a-GCST007090	Knee osteoarthritis || id:ebi-a-GCST007090	Hexokinase-1 || id:prot-a-1343	Inverse variance weighted	2	-0.124603	0.0635314	0.0498457	-0.249125	-8.17e-05	0.882847	0.779483	0.999918	182	0.648816
prot-a-1344	ebi-a-GCST007090	Knee osteoarthritis || id:ebi-a-GCST007090	Hexokinase-2 || id:prot-a-1344	Inverse variance weighted	2	0.0283055	0.0191413	0.139202	-0.00921139	0.0658224	1.02871	0.990831	1.06804	380	0.867816
prot-a-1345	ebi-a-GCST007090	Knee osteoarthritis || id:ebi-a-GCST007090	HLA class II histocompatibility antigen, DM alpha chain || id:prot-a-1345	Inverse variance weighted	2	-0.0202666	0.0312009	0.515982	-0.0814204	0.0408872	0.979937	0.921806	1.04173	1207	1.01273
prot-a-1346	ebi-a-GCST007090	Knee osteoarthritis || id:ebi-a-GCST007090	HLA class II histocompatibility antigen, DP beta 1 chain || id:prot-a-1346	Inverse variance weighted	2	-0.0162692	0.040278	0.68627	-0.095214	0.0626757	0.983862	0.909178	1.06468	1615	1.00667
prot-a-1347	ebi-a-GCST007090	Knee osteoarthritis || id:ebi-a-GCST007090	HLA class II histocompatibility antigen, DQ alpha 2 chain || id:prot-a-1347	MR Egger	4	0.0764233	0.0704641	0.391448	-0.0616864	0.214533	1.07942	0.940178	1.23928	922	1.00579
prot-a-1347	ebi-a-GCST007090	Knee osteoarthritis || id:ebi-a-GCST007090	HLA class II histocompatibility antigen, DQ alpha 2 chain || id:prot-a-1347	Inverse variance weighted	4	-0.0335961	0.0427984	0.432462	-0.117481	0.0502888	0.966962	0.889157	1.05157	1009	1.01536
prot-a-1347	ebi-a-GCST007090	Knee osteoarthritis || id:ebi-a-GCST007090	HLA class II histocompatibility antigen, DQ alpha 2 chain || id:prot-a-1347	Weighted median	4	-0.0101789	0.0205797	0.620875	-0.0505151	0.0301572	0.989873	0.95074	1.03062	1474	0.997865
prot-a-1347	ebi-a-GCST007090	Knee osteoarthritis || id:ebi-a-GCST007090	HLA class II histocompatibility antigen, DQ alpha 2 chain || id:prot-a-1347	Weighted mode	4	-0.00241121	0.0197686	0.910633	-0.0411577	0.0363352	0.997592	0.959678	1.037	2167	0.995519
prot-a-135	ebi-a-GCST007090	Knee osteoarthritis || id:ebi-a-GCST007090	Apolipoprotein L1 || id:prot-a-135	Weighted mode	5	-0.0136484	0.0128736	0.348832	-0.0388807	0.0115838	0.986444	0.961865	1.01165	830	0.995643
prot-a-135	ebi-a-GCST007090	Knee osteoarthritis || id:ebi-a-GCST007090	Apolipoprotein L1 || id:prot-a-135	Inverse variance weighted	5	0.00337726	0.0105892	0.749776	-0.0173775	0.0241321	1.00338	0.982773	1.02443	1765	1.00636
prot-a-135	ebi-a-GCST007090	Knee osteoarthritis || id:ebi-a-GCST007090	Apolipoprotein L1 || id:prot-a-135	Weighted median	5	0.0034802	0.0122549	0.776422	-0.0205394	0.0274998	1.00349	0.97967	1.02788	1834	1.00291
prot-a-135	ebi-a-GCST007090	Knee osteoarthritis || id:ebi-a-GCST007090	Apolipoprotein L1 || id:prot-a-135	MR Egger	5	0.00251121	0.0193522	0.904965	-0.0354191	0.0404415	1.00251	0.965201	1.04127	2147	0.998539
prot-a-1357	ebi-a-GCST007090	Knee osteoarthritis || id:ebi-a-GCST007090	Non-histone chromosomal protein HMG-14 || id:prot-a-1357	Inverse variance weighted	2	0.0192052	0.0151946	0.206248	-0.0105762	0.0489867	1.01939	0.989479	1.05021	520	0.93962
prot-a-136	ebi-a-GCST007090	Knee osteoarthritis || id:ebi-a-GCST007090	Apolipoprotein M || id:prot-a-136	Inverse variance weighted	2	0.0846627	0.055772	0.129011	-0.0246504	0.193976	1.08835	0.975651	1.21407	357	0.856097
prot-a-1360	ebi-a-GCST007090	Knee osteoarthritis || id:ebi-a-GCST007090	Hepatocyte nuclear factor 4-alpha || id:prot-a-1360	MR Egger	5	0.0229075	0.0532793	0.696244	-0.0815199	0.127335	1.02317	0.921714	1.1358	1642	1.00451
prot-a-1360	ebi-a-GCST007090	Knee osteoarthritis || id:ebi-a-GCST007090	Hepatocyte nuclear factor 4-alpha || id:prot-a-1360	Weighted median	5	-0.00255738	0.035209	0.942097	-0.071567	0.0664523	0.997446	0.930934	1.06871	2233	0.999475
prot-a-1360	ebi-a-GCST007090	Knee osteoarthritis || id:ebi-a-GCST007090	Hepatocyte nuclear factor 4-alpha || id:prot-a-1360	Inverse variance weighted	5	0.000475697	0.0292116	0.987007	-0.0567791	0.0577305	1.00048	0.944803	1.05943	2334	1.00181
prot-a-1360	ebi-a-GCST007090	Knee osteoarthritis || id:ebi-a-GCST007090	Hepatocyte nuclear factor 4-alpha || id:prot-a-1360	Weighted mode	5	-0.000272207	0.0338496	0.993969	-0.0666175	0.066073	0.999728	0.935553	1.0683	2347	1.00329
prot-a-1364	ebi-a-GCST007090	Knee osteoarthritis || id:ebi-a-GCST007090	Heterogeneous nuclear ribonucleoproteins C1/C2 || id:prot-a-1364	Inverse variance weighted	2	-0.00702932	0.0277546	0.800062	-0.0614283	0.0473696	0.992995	0.94042	1.04851	1893	1.00124
prot-a-1367	ebi-a-GCST007090	Knee osteoarthritis || id:ebi-a-GCST007090	Heterogeneous nuclear ribonucleoprotein M || id:prot-a-1367	Inverse variance weighted	2	0.0272394	0.0183831	0.138403	-0.00879143	0.0632703	1.02761	0.991247	1.06531	376	0.872011
prot-a-1369	ebi-a-GCST007090	Knee osteoarthritis || id:ebi-a-GCST007090	Haptoglobin || id:prot-a-1369	MR Egger	5	-0.0326791	0.0279431	0.326673	-0.0874476	0.0220895	0.967849	0.916267	1.02234	780	0.992166
prot-a-1369	ebi-a-GCST007090	Knee osteoarthritis || id:ebi-a-GCST007090	Haptoglobin || id:prot-a-1369	Inverse variance weighted	5	0.00859238	0.0113786	0.450169	-0.0137097	0.0308945	1.00863	0.986384	1.03138	1050	1.01567
prot-a-1369	ebi-a-GCST007090	Knee osteoarthritis || id:ebi-a-GCST007090	Haptoglobin || id:prot-a-1369	Weighted median	5	0.000661786	0.0125863	0.958067	-0.0240074	0.0253309	1.00066	0.976279	1.02565	2269	1.00029
prot-a-1369	ebi-a-GCST007090	Knee osteoarthritis || id:ebi-a-GCST007090	Haptoglobin || id:prot-a-1369	Weighted mode	5	0.00051161	0.0139185	0.972439	-0.0267686	0.0277918	1.00051	0.973587	1.02818	2298	1.00248
prot-a-1370	ebi-a-GCST007090	Knee osteoarthritis || id:ebi-a-GCST007090	15-hydroxyprostaglandin dehydrogenase [NAD(+)] || id:prot-a-1370	Inverse variance weighted	2	0.000108618	0.039599	0.997811	-0.0775053	0.0777226	1.00011	0.925422	1.08082	2360	1.00162
prot-a-1378	ebi-a-GCST007090	Knee osteoarthritis || id:ebi-a-GCST007090	Heparan-sulfate 6-O-sulfotransferase 1 || id:prot-a-1378	Inverse variance weighted	2	0.0106777	0.0321487	0.739788	-0.0523337	0.0736891	1.01073	0.949012	1.07647	1739	1.0078
prot-a-1386	ebi-a-GCST007090	Knee osteoarthritis || id:ebi-a-GCST007090	Endoplasmin || id:prot-a-1386	Inverse variance weighted	2	0.00913635	0.00902228	0.311231	-0.00854732	0.02682	1.00918	0.991489	1.02718	743	0.992336
prot-a-1387	ebi-a-GCST007090	Knee osteoarthritis || id:ebi-a-GCST007090	Heat shock 70 kDa protein 1-like || id:prot-a-1387	Inverse variance weighted	2	0.0256811	0.0517356	0.619619	-0.0757206	0.127083	1.02601	0.927075	1.13551	1468	0.999916
prot-a-1389	ebi-a-GCST007090	Knee osteoarthritis || id:ebi-a-GCST007090	Oxidoreductase HTATIP2 || id:prot-a-1389	Weighted mode	3	0.0520046	0.0371767	0.296766	-0.0208617	0.124871	1.05338	0.979354	1.133	714	0.984647
prot-a-1389	ebi-a-GCST007090	Knee osteoarthritis || id:ebi-a-GCST007090	Oxidoreductase HTATIP2 || id:prot-a-1389	Inverse variance weighted	3	0.0311689	0.0308029	0.311595	-0.0292048	0.0915426	1.03166	0.971218	1.09586	744	0.992161
prot-a-1389	ebi-a-GCST007090	Knee osteoarthritis || id:ebi-a-GCST007090	Oxidoreductase HTATIP2 || id:prot-a-1389	Weighted median	3	0.0276519	0.0342458	0.419404	-0.0394698	0.0947736	1.02804	0.961299	1.09941	985	1.0087
prot-a-1389	ebi-a-GCST007090	Knee osteoarthritis || id:ebi-a-GCST007090	Oxidoreductase HTATIP2 || id:prot-a-1389	MR Egger	3	0.0453697	0.0751918	0.654375	-0.102006	0.192746	1.04641	0.903024	1.21257	1545	1.00338
prot-a-1393	ebi-a-GCST007090	Knee osteoarthritis || id:ebi-a-GCST007090	Hyaluronidase-1 || id:prot-a-1393	Inverse variance weighted	2	0.0222629	0.110426	0.840222	-0.194171	0.238697	1.02251	0.823517	1.26959	1984	1.00327
prot-a-1395	ebi-a-GCST007090	Knee osteoarthritis || id:ebi-a-GCST007090	Bone sialoprotein 2 || id:prot-a-1395	Inverse variance weighted	3	-0.0148913	0.0272613	0.584898	-0.0683235	0.0385408	0.985219	0.933958	1.03929	1392	0.995419
prot-a-1395	ebi-a-GCST007090	Knee osteoarthritis || id:ebi-a-GCST007090	Bone sialoprotein 2 || id:prot-a-1395	MR Egger	3	0.0838737	0.127437	0.629431	-0.165903	0.33365	1.08749	0.847129	1.39605	1496	0.996739
prot-a-1395	ebi-a-GCST007090	Knee osteoarthritis || id:ebi-a-GCST007090	Bone sialoprotein 2 || id:prot-a-1395	Weighted median	3	-0.00408823	0.0298023	0.89089	-0.0625007	0.0543242	0.99592	0.939412	1.05583	2104	1.0031
prot-a-1395	ebi-a-GCST007090	Knee osteoarthritis || id:ebi-a-GCST007090	Bone sialoprotein 2 || id:prot-a-1395	Weighted mode	3	-0.00378338	0.0340993	0.921786	-0.0706179	0.0630512	0.996224	0.931818	1.06508	2195	0.994856
prot-a-1397	ebi-a-GCST007090	Knee osteoarthritis || id:ebi-a-GCST007090	Intercellular adhesion molecule 1 || id:prot-a-1397	Weighted median	3	-0.00881956	0.00758724	0.245064	-0.0236905	0.00605142	0.991219	0.976588	1.00607	601	0.965986
prot-a-1397	ebi-a-GCST007090	Knee osteoarthritis || id:ebi-a-GCST007090	Intercellular adhesion molecule 1 || id:prot-a-1397	MR Egger	3	0.029491	0.0154804	0.307732	-0.000850599	0.0598326	1.02993	0.99915	1.06166	733	0.994566
prot-a-1397	ebi-a-GCST007090	Knee osteoarthritis || id:ebi-a-GCST007090	Intercellular adhesion molecule 1 || id:prot-a-1397	Weighted mode	3	-0.00622766	0.00752003	0.49468	-0.0209669	0.0085116	0.993792	0.979251	1.00855	1144	1.02439
prot-a-1397	ebi-a-GCST007090	Knee osteoarthritis || id:ebi-a-GCST007090	Intercellular adhesion molecule 1 || id:prot-a-1397	Inverse variance weighted	3	-0.0105937	0.0160673	0.509681	-0.0420856	0.0208982	0.989462	0.958788	1.02112	1187	1.01721
prot-a-1398	ebi-a-GCST007090	Knee osteoarthritis || id:ebi-a-GCST007090	Intercellular adhesion molecule 2 || id:prot-a-1398	Inverse variance weighted	2	-0.106287	0.0487908	0.0293744	-0.201917	-0.0106571	0.899166	0.817163	0.989399	130	0.535292
prot-a-1401	ebi-a-GCST007090	Knee osteoarthritis || id:ebi-a-GCST007090	Intercellular adhesion molecule 5 || id:prot-a-1401	MR Egger	3	0.0595812	0.0486767	0.43609	-0.0358251	0.154988	1.06139	0.964809	1.16764	1018	1.01483
prot-a-1401	ebi-a-GCST007090	Knee osteoarthritis || id:ebi-a-GCST007090	Intercellular adhesion molecule 5 || id:prot-a-1401	Weighted median	3	-0.0103937	0.0152845	0.496496	-0.0403514	0.019564	0.98966	0.960452	1.01976	1150	1.02278
prot-a-1401	ebi-a-GCST007090	Knee osteoarthritis || id:ebi-a-GCST007090	Intercellular adhesion molecule 5 || id:prot-a-1401	Inverse variance weighted	3	-0.0169695	0.0263077	0.518902	-0.0685326	0.0345936	0.983174	0.933763	1.0352	1212	1.01426
prot-a-1401	ebi-a-GCST007090	Knee osteoarthritis || id:ebi-a-GCST007090	Intercellular adhesion molecule 5 || id:prot-a-1401	Weighted mode	3	-0.00498842	0.01686	0.795219	-0.038034	0.0280571	0.995024	0.96268	1.02845	1883	1.00046
prot-a-1402	ebi-a-GCST007090	Knee osteoarthritis || id:ebi-a-GCST007090	Intercellular adhesion molecule 5 || id:prot-a-1402	Weighted median	3	-0.0127131	0.0118348	0.282727	-0.0359093	0.0104831	0.987367	0.964728	1.01054	686	0.976356
prot-a-1402	ebi-a-GCST007090	Knee osteoarthritis || id:ebi-a-GCST007090	Intercellular adhesion molecule 5 || id:prot-a-1402	Inverse variance weighted	3	-0.0154555	0.0200336	0.440423	-0.0547214	0.0238104	0.984663	0.946749	1.0241	1025	1.01791
prot-a-1402	ebi-a-GCST007090	Knee osteoarthritis || id:ebi-a-GCST007090	Intercellular adhesion molecule 5 || id:prot-a-1402	MR Egger	3	0.0484576	0.050835	0.51524	-0.0511791	0.148094	1.04965	0.950109	1.15962	1205	1.01295
prot-a-1402	ebi-a-GCST007090	Knee osteoarthritis || id:ebi-a-GCST007090	Intercellular adhesion molecule 5 || id:prot-a-1402	Weighted mode	3	-0.00416051	0.0125347	0.771506	-0.0287285	0.0204075	0.995848	0.97168	1.02062	1819	1.00478
prot-a-1403	ebi-a-GCST007090	Knee osteoarthritis || id:ebi-a-GCST007090	Inducible T-cell costimulator || id:prot-a-1403	Weighted median	3	-0.0125426	0.0171756	0.465232	-0.0462068	0.0211215	0.987536	0.954844	1.02135	1073	1.02715
prot-a-1403	ebi-a-GCST007090	Knee osteoarthritis || id:ebi-a-GCST007090	Inducible T-cell costimulator || id:prot-a-1403	Weighted mode	3	-0.0146569	0.0171016	0.481721	-0.0481759	0.0188622	0.98545	0.952966	1.01904	1116	1.02258
prot-a-1403	ebi-a-GCST007090	Knee osteoarthritis || id:ebi-a-GCST007090	Inducible T-cell costimulator || id:prot-a-1403	Inverse variance weighted	3	-0.0105465	0.0162059	0.515187	-0.0423101	0.0212171	0.989509	0.958572	1.02144	1204	1.01369
prot-a-1403	ebi-a-GCST007090	Knee osteoarthritis || id:ebi-a-GCST007090	Inducible T-cell costimulator || id:prot-a-1403	MR Egger	3	-0.0483388	0.054706	0.539287	-0.155563	0.058885	0.952811	0.855934	1.06065	1270	1.00596
prot-a-1405	ebi-a-GCST007090	Knee osteoarthritis || id:ebi-a-GCST007090	ICOS ligand || id:prot-a-1405	Inverse variance weighted	2	0.0222498	0.0363141	0.540072	-0.0489258	0.0934255	1.0225	0.952252	1.09793	1272	1.00584
prot-a-1406	ebi-a-GCST007090	Knee osteoarthritis || id:ebi-a-GCST007090	ICOS ligand || id:prot-a-1406	Inverse variance weighted	2	-0.00781881	0.0272299	0.774005	-0.0611895	0.0455519	0.992212	0.940645	1.04661	1826	1.00417
prot-a-1410	ebi-a-GCST007090	Knee osteoarthritis || id:ebi-a-GCST007090	Indoleamine 2,3-dioxygenase 1 || id:prot-a-1410	Inverse variance weighted	2	0.0230525	0.021316	0.279491	-0.0187269	0.0648319	1.02332	0.981447	1.06698	678	0.97657
prot-a-1411	ebi-a-GCST007090	Knee osteoarthritis || id:ebi-a-GCST007090	Alpha-L-iduronidase || id:prot-a-1411	Weighted mode	3	-0.00312133	0.0154002	0.858132	-0.0333056	0.027063	0.996884	0.967243	1.02743	2027	1.00292
prot-a-1411	ebi-a-GCST007090	Knee osteoarthritis || id:ebi-a-GCST007090	Alpha-L-iduronidase || id:prot-a-1411	Weighted median	3	-0.00225449	0.014841	0.879258	-0.0313429	0.026834	0.997748	0.969143	1.0272	2071	1.00578
prot-a-1411	ebi-a-GCST007090	Knee osteoarthritis || id:ebi-a-GCST007090	Alpha-L-iduronidase || id:prot-a-1411	MR Egger	3	-0.00675867	0.0380525	0.888094	-0.0813415	0.0678242	0.993264	0.921879	1.07018	2094	1.00473
prot-a-1411	ebi-a-GCST007090	Knee osteoarthritis || id:ebi-a-GCST007090	Alpha-L-iduronidase || id:prot-a-1411	Inverse variance weighted	3	-0.000580479	0.0144458	0.967947	-0.0288942	0.0277333	0.99942	0.971519	1.02812	2295	0.999158
prot-a-1414	ebi-a-GCST007090	Knee osteoarthritis || id:ebi-a-GCST007090	Gamma-interferon-inducible protein 16 || id:prot-a-1414	Weighted mode	3	0.0233931	0.017546	0.31403	-0.0109971	0.0577832	1.02367	0.989063	1.05949	752	0.98928
prot-a-1414	ebi-a-GCST007090	Knee osteoarthritis || id:ebi-a-GCST007090	Gamma-interferon-inducible protein 16 || id:prot-a-1414	Inverse variance weighted	3	0.00884848	0.0146348	0.545432	-0.0198357	0.0375327	1.00889	0.98036	1.03825	1289	1.00243
prot-a-1414	ebi-a-GCST007090	Knee osteoarthritis || id:ebi-a-GCST007090	Gamma-interferon-inducible protein 16 || id:prot-a-1414	Weighted median	3	0.00826028	0.0156461	0.597539	-0.0224062	0.0389267	1.00829	0.977843	1.03969	1420	0.996879
prot-a-1414	ebi-a-GCST007090	Knee osteoarthritis || id:ebi-a-GCST007090	Gamma-interferon-inducible protein 16 || id:prot-a-1414	MR Egger	3	0.0107404	0.0600964	0.887412	-0.107049	0.128529	1.0108	0.898482	1.13715	2092	1.00491
prot-a-1422	ebi-a-GCST007090	Knee osteoarthritis || id:ebi-a-GCST007090	Interferon alpha-5 || id:prot-a-1422	Inverse variance weighted	2	-0.0897016	0.10447	0.39054	-0.294462	0.115059	0.914204	0.744932	1.12194	918	1.00783
prot-a-1428	ebi-a-GCST007090	Knee osteoarthritis || id:ebi-a-GCST007090	Interferon gamma || id:prot-a-1428	Inverse variance weighted	2	0.0358335	0.0815352	0.66031	-0.123976	0.195642	1.03648	0.883401	1.21609	1565	0.999537
prot-a-143	ebi-a-GCST007090	Knee osteoarthritis || id:ebi-a-GCST007090	ADP-ribosylation factor 6 || id:prot-a-143	Inverse variance weighted	2	0.0403323	0.0226317	0.0747303	-0.00402581	0.0846905	1.04116	0.995982	1.08838	242	0.731554
prot-a-1432	ebi-a-GCST007090	Knee osteoarthritis || id:ebi-a-GCST007090	Interferon gamma receptor 2 || id:prot-a-1432	Inverse variance weighted	2	0.00204488	0.0461772	0.964679	-0.0884625	0.0925522	1.00205	0.915337	1.09697	2284	1.00058
prot-a-1440	ebi-a-GCST007090	Knee osteoarthritis || id:ebi-a-GCST007090	Immunoglobulin superfamily DCC subclass member 3 || id:prot-a-1440	Inverse variance weighted	2	0.0281678	0.0190301	0.138828	-0.00913123	0.0654668	1.02857	0.99091	1.06766	377	0.87237
prot-a-1442	ebi-a-GCST007090	Knee osteoarthritis || id:ebi-a-GCST007090	Immunoglobulin superfamily DCC subclass member 4 || id:prot-a-1442	Inverse variance weighted	3	0.0230595	0.0259526	0.374259	-0.0278076	0.0739266	1.02333	0.972575	1.07673	889	0.997323
prot-a-1442	ebi-a-GCST007090	Knee osteoarthritis || id:ebi-a-GCST007090	Immunoglobulin superfamily DCC subclass member 4 || id:prot-a-1442	MR Egger	3	0.0564438	0.0765071	0.595352	-0.0935102	0.206398	1.05807	0.910729	1.22924	1411	0.999566
prot-a-1442	ebi-a-GCST007090	Knee osteoarthritis || id:ebi-a-GCST007090	Immunoglobulin superfamily DCC subclass member 4 || id:prot-a-1442	Weighted median	3	0.00766638	0.0306138	0.802261	-0.0523367	0.0676695	1.0077	0.949009	1.07001	1903	0.998716
prot-a-1442	ebi-a-GCST007090	Knee osteoarthritis || id:ebi-a-GCST007090	Immunoglobulin superfamily DCC subclass member 4 || id:prot-a-1442	Weighted mode	3	0.00412615	0.0388926	0.925193	-0.0721033	0.0803556	1.00413	0.930435	1.08367	2201	0.995812
prot-a-1443	ebi-a-GCST007090	Knee osteoarthritis || id:ebi-a-GCST007090	Insulin-like growth factor I || id:prot-a-1443	Inverse variance weighted	3	-0.11213	0.0571432	0.0497325	-0.22413	-0.000128988	0.893928	0.799211	0.999871	181	0.650919
prot-a-1443	ebi-a-GCST007090	Knee osteoarthritis || id:ebi-a-GCST007090	Insulin-like growth factor I || id:prot-a-1443	Weighted median	3	-0.0805805	0.0463443	0.0820813	-0.171415	0.0102543	0.922581	0.842472	1.01031	267	0.728279
prot-a-1443	ebi-a-GCST007090	Knee osteoarthritis || id:ebi-a-GCST007090	Insulin-like growth factor I || id:prot-a-1443	Weighted mode	3	-0.0665988	0.0531179	0.336608	-0.17071	0.0375122	0.93557	0.843066	1.03822	803	0.993056
prot-a-1443	ebi-a-GCST007090	Knee osteoarthritis || id:ebi-a-GCST007090	Insulin-like growth factor I || id:prot-a-1443	MR Egger	3	-0.0520712	0.178615	0.819413	-0.402156	0.298014	0.949261	0.668876	1.34718	1939	1.00113
prot-a-1445	ebi-a-GCST007090	Knee osteoarthritis || id:ebi-a-GCST007090	Cation-independent mannose-6-phosphate receptor || id:prot-a-1445	Inverse variance weighted	7	0.0209635	0.0130985	0.109499	-0.00470961	0.0466366	1.02118	0.995301	1.04774	319	0.81318
prot-a-1445	ebi-a-GCST007090	Knee osteoarthritis || id:ebi-a-GCST007090	Cation-independent mannose-6-phosphate receptor || id:prot-a-1445	Weighted median	7	0.0202505	0.0143717	0.158819	-0.00791798	0.0484189	1.02046	0.992113	1.04961	423	0.889459
prot-a-1445	ebi-a-GCST007090	Knee osteoarthritis || id:ebi-a-GCST007090	Cation-independent mannose-6-phosphate receptor || id:prot-a-1445	Weighted mode	7	0.018778	0.0154435	0.26968	-0.0114913	0.0490473	1.01896	0.988574	1.05027	653	0.978366
prot-a-1445	ebi-a-GCST007090	Knee osteoarthritis || id:ebi-a-GCST007090	Cation-independent mannose-6-phosphate receptor || id:prot-a-1445	MR Egger	7	0.00680963	0.0237458	0.785791	-0.0397322	0.0533515	1.00683	0.961047	1.0548	1863	0.999216
prot-a-145	ebi-a-GCST007090	Knee osteoarthritis || id:ebi-a-GCST007090	Arfaptin-1 || id:prot-a-145	Inverse variance weighted	2	0.0454616	0.023647	0.0545419	-0.000886571	0.0918097	1.04651	0.999114	1.09616	192	0.672967
prot-a-1453	ebi-a-GCST007090	Knee osteoarthritis || id:ebi-a-GCST007090	Insulin growth factor-like family member 3 || id:prot-a-1453	Weighted median	3	-0.0664327	0.0369989	0.072569	-0.138951	0.00608515	0.935726	0.870271	1.0061	237	0.725384
prot-a-1453	ebi-a-GCST007090	Knee osteoarthritis || id:ebi-a-GCST007090	Insulin growth factor-like family member 3 || id:prot-a-1453	Inverse variance weighted	3	-0.0751469	0.0540129	0.164142	-0.181012	0.0307185	0.927607	0.834425	1.0312	432	0.900121
prot-a-1453	ebi-a-GCST007090	Knee osteoarthritis || id:ebi-a-GCST007090	Insulin growth factor-like family member 3 || id:prot-a-1453	Weighted mode	3	-0.0326144	0.0675057	0.676717	-0.164926	0.0996969	0.967912	0.847957	1.10484	1600	1.00196
prot-a-1453	ebi-a-GCST007090	Knee osteoarthritis || id:ebi-a-GCST007090	Insulin growth factor-like family member 3 || id:prot-a-1453	MR Egger	3	-0.0592272	0.24158	0.846941	-0.532725	0.41427	0.942493	0.587003	1.51327	2004	1.0012
prot-a-1458	ebi-a-GCST007090	Knee osteoarthritis || id:ebi-a-GCST007090	Immunoglobulin lambda-like polypeptide 1 || id:prot-a-1458	MR Egger	7	-0.0542387	0.039063	0.223666	-0.130802	0.0223248	0.947206	0.877391	1.02258	553	0.958163
prot-a-1458	ebi-a-GCST007090	Knee osteoarthritis || id:ebi-a-GCST007090	Immunoglobulin lambda-like polypeptide 1 || id:prot-a-1458	Weighted median	7	-0.0227882	0.0262757	0.385792	-0.0742886	0.0287121	0.977469	0.928404	1.02913	909	1.00544
prot-a-1458	ebi-a-GCST007090	Knee osteoarthritis || id:ebi-a-GCST007090	Immunoglobulin lambda-like polypeptide 1 || id:prot-a-1458	Weighted mode	7	-0.0230158	0.0323762	0.503837	-0.0864732	0.0404415	0.977247	0.91716	1.04127	1166	1.02366
prot-a-1458	ebi-a-GCST007090	Knee osteoarthritis || id:ebi-a-GCST007090	Immunoglobulin lambda-like polypeptide 1 || id:prot-a-1458	Inverse variance weighted	7	-0.00277973	0.0220245	0.899565	-0.0459477	0.0403882	0.997224	0.955092	1.04121	2130	1.0005
prot-a-1462	ebi-a-GCST007090	Knee osteoarthritis || id:ebi-a-GCST007090	Immunoglobulin superfamily member 8 || id:prot-a-1462	Inverse variance weighted	2	-0.0393943	0.0568348	0.488224	-0.15079	0.072002	0.961372	0.860028	1.07466	1132	1.02173
prot-a-1471	ebi-a-GCST007090	Knee osteoarthritis || id:ebi-a-GCST007090	Interleukin-23 || id:prot-a-1471	Inverse variance weighted	2	-0.0557319	0.026362	0.0345069	-0.107401	-0.00406232	0.945793	0.898165	0.995946	152	0.537809
prot-a-1474	ebi-a-GCST007090	Knee osteoarthritis || id:ebi-a-GCST007090	Interleukin-12 receptor subunit beta-2 || id:prot-a-1474	Inverse variance weighted	2	-0.0213619	0.0326608	0.513077	-0.085377	0.0426532	0.978865	0.918166	1.04358	1199	1.01375
prot-a-1476	ebi-a-GCST007090	Knee osteoarthritis || id:ebi-a-GCST007090	Interleukin-13 receptor subunit alpha-1 || id:prot-a-1476	Inverse variance weighted	2	-0.0172206	0.0388818	0.657842	-0.0934289	0.0589878	0.982927	0.910803	1.06076	1559	0.999633
prot-a-1477	ebi-a-GCST007090	Knee osteoarthritis || id:ebi-a-GCST007090	Interleukin-15 receptor subunit alpha || id:prot-a-1477	Inverse variance weighted	2	0.0298776	0.0185549	0.107349	-0.00649008	0.0662452	1.03033	0.993531	1.06849	316	0.804778
prot-a-1479	ebi-a-GCST007090	Knee osteoarthritis || id:ebi-a-GCST007090	Interleukin-16 || id:prot-a-1479	Inverse variance weighted	2	0.01703	0.01681	0.311018	-0.0159176	0.0499777	1.01718	0.984208	1.05125	741	0.994334
prot-a-1486	ebi-a-GCST007090	Knee osteoarthritis || id:ebi-a-GCST007090	Interleukin-17 receptor A || id:prot-a-1486	Inverse variance weighted	3	0.00394328	0.00954735	0.679589	-0.0147695	0.0226561	1.00395	0.985339	1.02291	1601	1.00559
prot-a-1486	ebi-a-GCST007090	Knee osteoarthritis || id:ebi-a-GCST007090	Interleukin-17 receptor A || id:prot-a-1486	Weighted median	3	0.00271939	0.00949338	0.774533	-0.0158876	0.0213264	1.00272	0.984238	1.02156	1828	1.00376
prot-a-1486	ebi-a-GCST007090	Knee osteoarthritis || id:ebi-a-GCST007090	Interleukin-17 receptor A || id:prot-a-1486	Weighted mode	3	0.00279713	0.0100972	0.80777	-0.0169934	0.0225877	1.0028	0.98315	1.02284	1918	0.99771
prot-a-1486	ebi-a-GCST007090	Knee osteoarthritis || id:ebi-a-GCST007090	Interleukin-17 receptor A || id:prot-a-1486	MR Egger	3	-0.00346227	0.0165595	0.868785	-0.0359188	0.0289943	0.996544	0.964719	1.02942	2047	1.00545
prot-a-1487	ebi-a-GCST007090	Knee osteoarthritis || id:ebi-a-GCST007090	Interleukin-17 receptor B || id:prot-a-1487	Inverse variance weighted	2	-0.00261357	0.0313427	0.933544	-0.0640453	0.0588181	0.99739	0.937963	1.06058	2217	0.997549
prot-a-149	ebi-a-GCST007090	Knee osteoarthritis || id:ebi-a-GCST007090	Rho GTPase-activating protein 30 || id:prot-a-149	MR Egger	5	0.0382915	0.10019	0.727789	-0.158081	0.234664	1.03903	0.85378	1.26448	1702	1.013
prot-a-149	ebi-a-GCST007090	Knee osteoarthritis || id:ebi-a-GCST007090	Rho GTPase-activating protein 30 || id:prot-a-149	Inverse variance weighted	5	-0.00149544	0.0220695	0.945976	-0.0447517	0.0417608	0.998506	0.956235	1.04265	2243	0.999116
prot-a-149	ebi-a-GCST007090	Knee osteoarthritis || id:ebi-a-GCST007090	Rho GTPase-activating protein 30 || id:prot-a-149	Weighted median	5	-0.00154885	0.0281069	0.956054	-0.0566384	0.0535407	0.998452	0.944936	1.055	2263	1.00084
prot-a-149	ebi-a-GCST007090	Knee osteoarthritis || id:ebi-a-GCST007090	Rho GTPase-activating protein 30 || id:prot-a-149	Weighted mode	5	0.00019759	0.033188	0.995535	-0.0648509	0.0652461	1.0002	0.937207	1.06742	2353	1.0023
prot-a-1492	ebi-a-GCST007090	Knee osteoarthritis || id:ebi-a-GCST007090	Interleukin-18 receptor 1 || id:prot-a-1492	Inverse variance weighted	2	0.00302871	0.0160948	0.850736	-0.0285171	0.0345746	1.00303	0.971886	1.03518	2017	0.999204
prot-a-1495	ebi-a-GCST007090	Knee osteoarthritis || id:ebi-a-GCST007090	Interleukin-1 beta || id:prot-a-1495	Inverse variance weighted	2	0.00913353	0.0337304	0.78656	-0.0569781	0.0752451	1.00918	0.944615	1.07815	1866	0.998585
prot-a-1497	ebi-a-GCST007090	Knee osteoarthritis || id:ebi-a-GCST007090	Interleukin-1 receptor type 2 || id:prot-a-1497	Inverse variance weighted	2	-0.0257262	0.0218483	0.238999	-0.0685489	0.0170965	0.974602	0.933748	1.01724	588	0.962905
prot-a-1499	ebi-a-GCST007090	Knee osteoarthritis || id:ebi-a-GCST007090	Interleukin-1 Receptor accessory protein || id:prot-a-1499	Inverse variance weighted	2	0.00886559	0.00941204	0.346223	-0.009582	0.0273132	1.00891	0.990464	1.02769	825	0.994183
prot-a-15	ebi-a-GCST007090	Knee osteoarthritis || id:ebi-a-GCST007090	Acyl-CoA-binding domain-containing protein 7 || id:prot-a-15	Inverse variance weighted	2	0.072801	0.0348309	0.0366063	0.00453249	0.141069	1.07552	1.00454	1.1515	155	0.559485
prot-a-1500	ebi-a-GCST007090	Knee osteoarthritis || id:ebi-a-GCST007090	Interleukin-1 Receptor accessory protein || id:prot-a-1500	Inverse variance weighted	2	0.00869123	0.00919032	0.344305	-0.0093218	0.0267043	1.00873	0.990722	1.02706	821	0.993494
prot-a-1502	ebi-a-GCST007090	Knee osteoarthritis || id:ebi-a-GCST007090	Interleukin-1 receptor-like 1 || id:prot-a-1502	MR Egger	5	0.0167165	0.0172984	0.405147	-0.0171884	0.0506214	1.01686	0.982959	1.05192	958	1.00187
prot-a-1502	ebi-a-GCST007090	Knee osteoarthritis || id:ebi-a-GCST007090	Interleukin-1 receptor-like 1 || id:prot-a-1502	Weighted mode	5	0.00458116	0.0109628	0.697492	-0.016906	0.0260683	1.00459	0.983236	1.02641	1643	1.0057
prot-a-1502	ebi-a-GCST007090	Knee osteoarthritis || id:ebi-a-GCST007090	Interleukin-1 receptor-like 1 || id:prot-a-1502	Weighted median	5	0.00346785	0.0103797	0.738305	-0.0168764	0.0238121	1.00347	0.983265	1.0241	1736	1.00751
prot-a-1502	ebi-a-GCST007090	Knee osteoarthritis || id:ebi-a-GCST007090	Interleukin-1 receptor-like 1 || id:prot-a-1502	Inverse variance weighted	5	-0.000123481	0.00998601	0.990134	-0.0196961	0.0194491	0.999877	0.980497	1.01964	2338	1.00326
prot-a-1503	ebi-a-GCST007090	Knee osteoarthritis || id:ebi-a-GCST007090	Interleukin-1 receptor-like 2 || id:prot-a-1503	Inverse variance weighted	2	-0.05618	0.0360107	0.118738	-0.126761	0.014401	0.945369	0.880944	1.01451	337	0.834692
prot-a-1504	ebi-a-GCST007090	Knee osteoarthritis || id:ebi-a-GCST007090	Interleukin-1 receptor antagonist protein || id:prot-a-1504	Inverse variance weighted	2	0.166802	0.0750949	0.026336	0.0196164	0.313988	1.18152	1.01981	1.36887	123	0.507235
prot-a-1506	ebi-a-GCST007090	Knee osteoarthritis || id:ebi-a-GCST007090	Interleukin-21 || id:prot-a-1506	Weighted median	4	-0.0582042	0.0283517	0.0400791	-0.113774	-0.00263481	0.943457	0.89246	0.997369	163	0.582499
prot-a-1506	ebi-a-GCST007090	Knee osteoarthritis || id:ebi-a-GCST007090	Interleukin-21 || id:prot-a-1506	Inverse variance weighted	4	-0.0498595	0.0333602	0.135023	-0.115245	0.0155264	0.951363	0.891147	1.01565	370	0.864515
prot-a-1506	ebi-a-GCST007090	Knee osteoarthritis || id:ebi-a-GCST007090	Interleukin-21 || id:prot-a-1506	Weighted mode	4	-0.0922662	0.0517549	0.17264	-0.193706	0.00917346	0.911862	0.8239	1.00922	446	0.917004
prot-a-1506	ebi-a-GCST007090	Knee osteoarthritis || id:ebi-a-GCST007090	Interleukin-21 || id:prot-a-1506	MR Egger	4	-0.0448421	0.127866	0.759311	-0.29546	0.205776	0.956148	0.744189	1.22848	1786	1.00717
prot-a-1510	ebi-a-GCST007090	Knee osteoarthritis || id:ebi-a-GCST007090	Interleukin-22 receptor subunit alpha-2 || id:prot-a-1510	Inverse variance weighted	2	8.82e-05	0.0456995	0.998461	-0.0894828	0.0896591	1.00009	0.914404	1.0938	2366	0.999727
prot-a-1511	ebi-a-GCST007090	Knee osteoarthritis || id:ebi-a-GCST007090	Interleukin-22 receptor subunit alpha-2 || id:prot-a-1511	Inverse variance weighted	3	0.0322654	0.0370739	0.384137	-0.0403994	0.10493	1.03279	0.960406	1.11063	908	1.00222
prot-a-1511	ebi-a-GCST007090	Knee osteoarthritis || id:ebi-a-GCST007090	Interleukin-22 receptor subunit alpha-2 || id:prot-a-1511	Weighted median	3	0.0322842	0.0431417	0.454261	-0.0522735	0.116842	1.03281	0.949069	1.12394	1054	1.02101
prot-a-1511	ebi-a-GCST007090	Knee osteoarthritis || id:ebi-a-GCST007090	Interleukin-22 receptor subunit alpha-2 || id:prot-a-1511	Weighted mode	3	0.0323111	0.050146	0.585389	-0.0659752	0.130597	1.03284	0.936154	1.13951	1393	0.99554
prot-a-1511	ebi-a-GCST007090	Knee osteoarthritis || id:ebi-a-GCST007090	Interleukin-22 receptor subunit alpha-2 || id:prot-a-1511	MR Egger	3	0.0183084	0.470151	0.975222	-0.903188	0.939805	1.01848	0.405276	2.55948	2300	1.00448
prot-a-1512	ebi-a-GCST007090	Knee osteoarthritis || id:ebi-a-GCST007090	Interleukin-2 || id:prot-a-1512	Inverse variance weighted	2	0.0134178	0.0404286	0.739974	-0.0658224	0.0926579	1.01351	0.936297	1.09709	1740	1.00747
prot-a-1513	ebi-a-GCST007090	Knee osteoarthritis || id:ebi-a-GCST007090	Interleukin-23 receptor || id:prot-a-1513	Inverse variance weighted	2	0.00449924	0.0359965	0.90053	-0.0660538	0.0750523	1.00451	0.93608	1.07794	2133	1.00017
prot-a-1517	ebi-a-GCST007090	Knee osteoarthritis || id:ebi-a-GCST007090	Interleukin-27 receptor subunit alpha || id:prot-a-1517	Inverse variance weighted	2	0.00926542	0.0169494	0.584617	-0.0239553	0.0424862	1.00931	0.976329	1.0434	1391	0.995656
prot-a-1524	ebi-a-GCST007090	Knee osteoarthritis || id:ebi-a-GCST007090	Interleukin-34 || id:prot-a-1524	Inverse variance weighted	2	-0.132958	0.0559965	0.0175777	-0.242711	-0.0232047	0.875502	0.784498	0.977062	101	0.412293
prot-a-1526	ebi-a-GCST007090	Knee osteoarthritis || id:ebi-a-GCST007090	Interleukin-36 alpha || id:prot-a-1526	Weighted median	3	-0.0245762	0.0265595	0.354797	-0.0766329	0.0274805	0.975723	0.92623	1.02786	844	0.99587
prot-a-1526	ebi-a-GCST007090	Knee osteoarthritis || id:ebi-a-GCST007090	Interleukin-36 alpha || id:prot-a-1526	Inverse variance weighted	3	-0.0430264	0.0586914	0.4635	-0.158062	0.0720088	0.957886	0.853797	1.07466	1071	1.02524
prot-a-1526	ebi-a-GCST007090	Knee osteoarthritis || id:ebi-a-GCST007090	Interleukin-36 alpha || id:prot-a-1526	MR Egger	3	0.105109	0.142312	0.595013	-0.173822	0.384039	1.11083	0.840446	1.4682	1410	0.999706
prot-a-1526	ebi-a-GCST007090	Knee osteoarthritis || id:ebi-a-GCST007090	Interleukin-36 alpha || id:prot-a-1526	Weighted mode	3	-0.00830897	0.026205	0.781224	-0.0596707	0.0430527	0.991725	0.942075	1.04399	1850	1.00039
prot-a-1529	ebi-a-GCST007090	Knee osteoarthritis || id:ebi-a-GCST007090	Interleukin-37 || id:prot-a-1529	Inverse variance weighted	2	-0.147617	0.055639	0.00797529	-0.256669	-0.0385642	0.862762	0.773624	0.96217	75	0.251913
prot-a-1530	ebi-a-GCST007090	Knee osteoarthritis || id:ebi-a-GCST007090	Interleukin-3 receptor subunit alpha || id:prot-a-1530	Weighted median	3	-0.0362809	0.0136443	0.00783607	-0.0630237	-0.00953808	0.964369	0.938921	0.990507	71	0.26146
prot-a-1530	ebi-a-GCST007090	Knee osteoarthritis || id:ebi-a-GCST007090	Interleukin-3 receptor subunit alpha || id:prot-a-1530	Weighted mode	3	-0.0383902	0.0139945	0.111161	-0.0658194	-0.010961	0.962337	0.9363	0.989099	322	0.817829
prot-a-1530	ebi-a-GCST007090	Knee osteoarthritis || id:ebi-a-GCST007090	Interleukin-3 receptor subunit alpha || id:prot-a-1530	MR Egger	3	-0.0746591	0.0214111	0.177801	-0.116625	-0.0326933	0.92806	0.889919	0.967835	455	0.925739
prot-a-1530	ebi-a-GCST007090	Knee osteoarthritis || id:ebi-a-GCST007090	Interleukin-3 receptor subunit alpha || id:prot-a-1530	Inverse variance weighted	3	-0.0304419	0.0249251	0.221959	-0.079295	0.0184113	0.970017	0.923767	1.01858	551	0.954305
prot-a-1535	ebi-a-GCST007090	Knee osteoarthritis || id:ebi-a-GCST007090	Interleukin-5 || id:prot-a-1535	Inverse variance weighted	2	0.00354007	0.0286982	0.901826	-0.0527085	0.0597886	1.00355	0.948657	1.06161	2137	0.999731
prot-a-1536	ebi-a-GCST007090	Knee osteoarthritis || id:ebi-a-GCST007090	Interleukin-5 receptor subunit alpha || id:prot-a-1536	Inverse variance weighted	2	-0.0127669	0.0366484	0.727568	-0.0845977	0.0590639	0.987314	0.918882	1.06084	1701	1.01329
prot-a-1537	ebi-a-GCST007090	Knee osteoarthritis || id:ebi-a-GCST007090	Interleukin-5 receptor subunit alpha || id:prot-a-1537	Weighted median	3	0.0135499	0.025117	0.589561	-0.0356794	0.0627793	1.01364	0.96495	1.06479	1403	0.995488
prot-a-1537	ebi-a-GCST007090	Knee osteoarthritis || id:ebi-a-GCST007090	Interleukin-5 receptor subunit alpha || id:prot-a-1537	Weighted mode	3	0.0148213	0.0270122	0.638289	-0.0381227	0.0677653	1.01493	0.962595	1.07011	1516	0.997432
prot-a-1537	ebi-a-GCST007090	Knee osteoarthritis || id:ebi-a-GCST007090	Interleukin-5 receptor subunit alpha || id:prot-a-1537	MR Egger	3	0.0267643	0.0606832	0.735557	-0.0921746	0.145703	1.02713	0.911946	1.15685	1724	1.01075
prot-a-1537	ebi-a-GCST007090	Knee osteoarthritis || id:ebi-a-GCST007090	Interleukin-5 receptor subunit alpha || id:prot-a-1537	Inverse variance weighted	3	0.00192257	0.0254738	0.939839	-0.048006	0.0518511	1.00192	0.953128	1.05322	2227	0.999765
prot-a-1539	ebi-a-GCST007090	Knee osteoarthritis || id:ebi-a-GCST007090	Interleukin-6 || id:prot-a-1539	Inverse variance weighted	2	-0.00229334	0.0467203	0.96085	-0.0938652	0.0892785	0.997709	0.910406	1.09339	2273	1.00143
prot-a-1540	ebi-a-GCST007090	Knee osteoarthritis || id:ebi-a-GCST007090	Interleukin-6 receptor subunit alpha || id:prot-a-1540	Inverse variance weighted	2	-0.00243404	0.00834418	0.770512	-0.0187886	0.0139206	0.997569	0.981387	1.01402	1816	1.00515
prot-a-1541	ebi-a-GCST007090	Knee osteoarthritis || id:ebi-a-GCST007090	Interleukin-6 receptor subunit alpha || id:prot-a-1541	Inverse variance weighted	2	-0.00259138	0.00838807	0.757369	-0.019032	0.0138492	0.997412	0.981148	1.01395	1782	1.00685
prot-a-1542	ebi-a-GCST007090	Knee osteoarthritis || id:ebi-a-GCST007090	Interleukin-6 receptor subunit beta || id:prot-a-1542	Inverse variance weighted	4	-0.0522063	0.0295386	0.077162	-0.110102	0.00568926	0.949133	0.895743	1.00571	252	0.725384
prot-a-1542	ebi-a-GCST007090	Knee osteoarthritis || id:ebi-a-GCST007090	Interleukin-6 receptor subunit beta || id:prot-a-1542	Weighted median	4	-0.0303717	0.0311114	0.328953	-0.09135	0.0306066	0.970085	0.912698	1.03108	783	0.995262
prot-a-1542	ebi-a-GCST007090	Knee osteoarthritis || id:ebi-a-GCST007090	Interleukin-6 receptor subunit beta || id:prot-a-1542	Weighted mode	4	-0.0282627	0.0382518	0.513548	-0.103236	0.0467107	0.972133	0.901914	1.04782	1200	1.01383
prot-a-1542	ebi-a-GCST007090	Knee osteoarthritis || id:ebi-a-GCST007090	Interleukin-6 receptor subunit beta || id:prot-a-1542	MR Egger	4	-0.0653861	0.109306	0.610431	-0.279626	0.148854	0.936706	0.756066	1.1605	1448	0.998696
prot-a-1544	ebi-a-GCST007090	Knee osteoarthritis || id:ebi-a-GCST007090	Interleukin-7 receptor subunit alpha || id:prot-a-1544	Inverse variance weighted	2	-0.0332997	0.0263763	0.206775	-0.0849974	0.0183979	0.967249	0.918515	1.01857	525	0.933046
prot-a-1550	ebi-a-GCST007090	Knee osteoarthritis || id:ebi-a-GCST007090	Inosine-5'-monophosphate dehydrogenase 2 || id:prot-a-1550	Inverse variance weighted	2	-0.0502717	0.0475568	0.290471	-0.143483	0.0429395	0.950971	0.866336	1.04387	702	0.980236
prot-a-1564	ebi-a-GCST007090	Knee osteoarthritis || id:ebi-a-GCST007090	Insulin receptor || id:prot-a-1564	Inverse variance weighted	2	-0.0486029	0.0354392	0.170236	-0.118064	0.0208579	0.952559	0.888639	1.02108	443	0.91036
prot-a-1573	ebi-a-GCST007090	Knee osteoarthritis || id:ebi-a-GCST007090	Ubiquitin-like protein ISG15 || id:prot-a-1573	Weighted median	4	0.092067	0.0401541	0.0218571	0.013365	0.170769	1.09644	1.01345	1.18622	110	0.470722
prot-a-1573	ebi-a-GCST007090	Knee osteoarthritis || id:ebi-a-GCST007090	Ubiquitin-like protein ISG15 || id:prot-a-1573	Inverse variance weighted	4	0.0828899	0.0512827	0.106022	-0.0176241	0.183404	1.08642	0.98253	1.2013	312	0.805021
prot-a-1573	ebi-a-GCST007090	Knee osteoarthritis || id:ebi-a-GCST007090	Ubiquitin-like protein ISG15 || id:prot-a-1573	Weighted mode	4	0.0977735	0.0712048	0.263343	-0.0417878	0.237335	1.10271	0.959073	1.26787	642	0.971745
prot-a-1573	ebi-a-GCST007090	Knee osteoarthritis || id:ebi-a-GCST007090	Ubiquitin-like protein ISG15 || id:prot-a-1573	MR Egger	4	-0.0487797	0.113302	0.708768	-0.270852	0.173293	0.952391	0.762729	1.18921	1664	1.00906
prot-a-1574	ebi-a-GCST007090	Knee osteoarthritis || id:ebi-a-GCST007090	Ubiquitin-like protein ISG15 || id:prot-a-1574	Inverse variance weighted	2	0.0508801	0.0231272	0.0278063	0.00555074	0.0962095	1.0522	1.00557	1.10099	127	0.518685
prot-a-1576	ebi-a-GCST007090	Knee osteoarthritis || id:ebi-a-GCST007090	Immunoglobulin superfamily containing leucine-rich repeat protein 2 || id:prot-a-1576	Inverse variance weighted	4	-0.0833844	0.0292432	0.0043525	-0.140701	-0.0260678	0.919997	0.868749	0.974269	48	0.214814
prot-a-1576	ebi-a-GCST007090	Knee osteoarthritis || id:ebi-a-GCST007090	Immunoglobulin superfamily containing leucine-rich repeat protein 2 || id:prot-a-1576	Weighted median	4	-0.0699012	0.0256046	0.00633286	-0.120086	-0.0197163	0.932486	0.886844	0.980477	58	0.258665
prot-a-1576	ebi-a-GCST007090	Knee osteoarthritis || id:ebi-a-GCST007090	Immunoglobulin superfamily containing leucine-rich repeat protein 2 || id:prot-a-1576	Weighted mode	4	-0.0672996	0.0268551	0.0872423	-0.119936	-0.0146636	0.934915	0.886977	0.985443	278	0.743443
prot-a-1576	ebi-a-GCST007090	Knee osteoarthritis || id:ebi-a-GCST007090	Immunoglobulin superfamily containing leucine-rich repeat protein 2 || id:prot-a-1576	MR Egger	4	0.0129759	0.0688393	0.867882	-0.121949	0.147901	1.01306	0.885193	1.1594	2044	1.00588
prot-a-1582	ebi-a-GCST007090	Knee osteoarthritis || id:ebi-a-GCST007090	Integrin alpha-5 || id:prot-a-1582	Weighted median	4	-0.0931868	0.0435078	0.0322063	-0.178462	-0.00791148	0.911023	0.836556	0.99212	139	0.548898
prot-a-1582	ebi-a-GCST007090	Knee osteoarthritis || id:ebi-a-GCST007090	Integrin alpha-5 || id:prot-a-1582	Inverse variance weighted	4	-0.0997774	0.0544699	0.0669827	-0.206538	0.00698358	0.905039	0.813395	1.00701	222	0.714784
prot-a-1582	ebi-a-GCST007090	Knee osteoarthritis || id:ebi-a-GCST007090	Integrin alpha-5 || id:prot-a-1582	Weighted mode	4	-0.0924397	0.0757242	0.309379	-0.240859	0.0559797	0.911704	0.785952	1.05758	736	0.995813
prot-a-1582	ebi-a-GCST007090	Knee osteoarthritis || id:ebi-a-GCST007090	Integrin alpha-5 || id:prot-a-1582	MR Egger	4	-0.0723964	0.231293	0.783901	-0.525732	0.380939	0.930162	0.591123	1.46366	1858	0.999494
prot-a-1586	ebi-a-GCST007090	Knee osteoarthritis || id:ebi-a-GCST007090	Inter-alpha-trypsin inhibitor heavy chain H1 || id:prot-a-1586	Weighted median	3	-0.0449736	0.0133938	0.000785656	-0.0712254	-0.0187218	0.956023	0.931252	0.981452	24	0.0775508
prot-a-1586	ebi-a-GCST007090	Knee osteoarthritis || id:ebi-a-GCST007090	Inter-alpha-trypsin inhibitor heavy chain H1 || id:prot-a-1586	Weighted mode	3	-0.0465499	0.0138085	0.0778572	-0.0736146	-0.0194852	0.954517	0.92903	0.980703	255	0.723308
prot-a-1586	ebi-a-GCST007090	Knee osteoarthritis || id:ebi-a-GCST007090	Inter-alpha-trypsin inhibitor heavy chain H1 || id:prot-a-1586	Inverse variance weighted	3	-0.0355135	0.0202295	0.0791691	-0.0751633	0.00413638	0.96511	0.927592	1.00414	258	0.726944
prot-a-1586	ebi-a-GCST007090	Knee osteoarthritis || id:ebi-a-GCST007090	Inter-alpha-trypsin inhibitor heavy chain H1 || id:prot-a-1586	MR Egger	3	-0.115724	0.0380819	0.202389	-0.190365	-0.0410839	0.890721	0.826657	0.959749	511	0.938278
prot-a-1587	ebi-a-GCST007090	Knee osteoarthritis || id:ebi-a-GCST007090	Inter-alpha-trypsin inhibitor heavy chain H5 || id:prot-a-1587	Inverse variance weighted	2	0.0039492	0.0278616	0.887283	-0.0506596	0.058558	1.00396	0.950602	1.06031	2091	1.00525
prot-a-1596	ebi-a-GCST007090	Knee osteoarthritis || id:ebi-a-GCST007090	Protein jagged-1 || id:prot-a-1596	Inverse variance weighted	2	-0.0411135	0.05864	0.48323	-0.156048	0.0738209	0.95972	0.855518	1.07661	1119	1.02303
prot-a-1597	ebi-a-GCST007090	Knee osteoarthritis || id:ebi-a-GCST007090	Protein jagged-2 || id:prot-a-1597	Inverse variance weighted	2	0.0140181	0.0461217	0.761176	-0.0763805	0.104417	1.01412	0.926464	1.11006	1790	1.00739
prot-a-1598	ebi-a-GCST007090	Knee osteoarthritis || id:ebi-a-GCST007090	Tyrosine-protein kinase JAK2 || id:prot-a-1598	MR Egger	5	0.0749343	0.0586936	0.291566	-0.0401052	0.189974	1.07781	0.960688	1.20922	703	0.982532
prot-a-1598	ebi-a-GCST007090	Knee osteoarthritis || id:ebi-a-GCST007090	Tyrosine-protein kinase JAK2 || id:prot-a-1598	Inverse variance weighted	5	0.00545008	0.0170278	0.748916	-0.0279244	0.0388246	1.00546	0.972462	1.03959	1764	1.00577
prot-a-1598	ebi-a-GCST007090	Knee osteoarthritis || id:ebi-a-GCST007090	Tyrosine-protein kinase JAK2 || id:prot-a-1598	Weighted median	5	0.00479457	0.0191561	0.802364	-0.0327514	0.0423405	1.00481	0.967779	1.04325	1904	0.998319
prot-a-1598	ebi-a-GCST007090	Knee osteoarthritis || id:ebi-a-GCST007090	Tyrosine-protein kinase JAK2 || id:prot-a-1598	Weighted mode	5	0.00489762	0.0218459	0.833596	-0.0379204	0.0477157	1.00491	0.96279	1.04887	1970	1.00243
prot-a-1599	ebi-a-GCST007090	Knee osteoarthritis || id:ebi-a-GCST007090	Janus kinase and microtubule-interacting protein 3 || id:prot-a-1599	Inverse variance weighted	2	0.0349626	0.0226266	0.122299	-0.0093856	0.0793109	1.03558	0.990658	1.08254	346	0.837356
prot-a-1604	ebi-a-GCST007090	Knee osteoarthritis || id:ebi-a-GCST007090	Protein JTB || id:prot-a-1604	Inverse variance weighted	2	0.00916096	0.0827932	0.911895	-0.153114	0.171436	1.0092	0.858032	1.18701	2171	0.995062
prot-a-1606	ebi-a-GCST007090	Knee osteoarthritis || id:ebi-a-GCST007090	Anosmin-1 || id:prot-a-1606	Inverse variance weighted	3	0.0231349	0.0409158	0.571784	-0.0570601	0.10333	1.0234	0.944537	1.10886	1358	0.997464
prot-a-1606	ebi-a-GCST007090	Knee osteoarthritis || id:ebi-a-GCST007090	Anosmin-1 || id:prot-a-1606	MR Egger	3	0.104699	0.153812	0.619524	-0.196773	0.40617	1.11038	0.821377	1.50106	1467	1.00044
prot-a-1606	ebi-a-GCST007090	Knee osteoarthritis || id:ebi-a-GCST007090	Anosmin-1 || id:prot-a-1606	Weighted median	3	0.0128714	0.0504351	0.798563	-0.0859814	0.111724	1.01295	0.917611	1.1182	1889	1.00148
prot-a-1606	ebi-a-GCST007090	Knee osteoarthritis || id:ebi-a-GCST007090	Anosmin-1 || id:prot-a-1606	Weighted mode	3	0.0058289	0.0561743	0.926824	-0.104273	0.115931	1.00585	0.900979	1.12292	2206	0.995307
prot-a-1607	ebi-a-GCST007090	Knee osteoarthritis || id:ebi-a-GCST007090	Histone acetyltransferase KAT6A || id:prot-a-1607	Inverse variance weighted	2	-0.128234	0.072431	0.0766566	-0.270198	0.0137312	0.879648	0.763228	1.01383	249	0.729316
prot-a-161	ebi-a-GCST007090	Knee osteoarthritis || id:ebi-a-GCST007090	ADP-ribosylation factor-like protein 1 || id:prot-a-161	Inverse variance weighted	2	0.0685158	0.0343892	0.0463315	0.00111287	0.135919	1.07092	1.00111	1.14559	176	0.623632
prot-a-1610	ebi-a-GCST007090	Knee osteoarthritis || id:ebi-a-GCST007090	Potassium voltage-gated channel subfamily E member 2 || id:prot-a-1610	MR Egger	3	-0.0686504	0.035433	0.303333	-0.138099	0.000798368	0.933653	0.871012	1.0008	725	0.991166
prot-a-1610	ebi-a-GCST007090	Knee osteoarthritis || id:ebi-a-GCST007090	Potassium voltage-gated channel subfamily E member 2 || id:prot-a-1610	Weighted median	3	-0.00590804	0.0130059	0.649644	-0.0313996	0.0195836	0.994109	0.969088	1.01978	1534	1.00326
prot-a-1610	ebi-a-GCST007090	Knee osteoarthritis || id:ebi-a-GCST007090	Potassium voltage-gated channel subfamily E member 2 || id:prot-a-1610	Weighted mode	3	-0.00667607	0.0136756	0.673702	-0.0334802	0.0201281	0.993346	0.967074	1.02033	1595	1.00063
prot-a-1610	ebi-a-GCST007090	Knee osteoarthritis || id:ebi-a-GCST007090	Potassium voltage-gated channel subfamily E member 2 || id:prot-a-1610	Inverse variance weighted	3	-0.00251484	0.0217632	0.908006	-0.0451708	0.0401411	0.997488	0.955834	1.04096	2157	0.997249
prot-a-1613	ebi-a-GCST007090	Knee osteoarthritis || id:ebi-a-GCST007090	Potassium voltage-gated channel subfamily E regulatory beta subunit 5 || id:prot-a-1613	Inverse variance weighted	2	-0.0500924	0.0834905	0.548521	-0.213734	0.113549	0.951141	0.807563	1.12025	1294	1.00421
prot-a-1614	ebi-a-GCST007090	Knee osteoarthritis || id:ebi-a-GCST007090	Potassium voltage-gated channel subfamily F member 1 || id:prot-a-1614	Inverse variance weighted	2	-0.100203	0.0519992	0.0539787	-0.202121	0.0017156	0.904654	0.816996	1.00172	190	0.67303
prot-a-1622	ebi-a-GCST007090	Knee osteoarthritis || id:ebi-a-GCST007090	Vascular endothelial growth factor receptor 2 || id:prot-a-1622	Weighted mode	4	0.0351434	0.0570589	0.581528	-0.0766921	0.146979	1.03577	0.926175	1.15833	1381	0.997568
prot-a-1622	ebi-a-GCST007090	Knee osteoarthritis || id:ebi-a-GCST007090	Vascular endothelial growth factor receptor 2 || id:prot-a-1622	Inverse variance weighted	4	-0.00721276	0.0265457	0.785845	-0.0592424	0.0448169	0.992813	0.942478	1.04584	1864	0.998748
prot-a-1622	ebi-a-GCST007090	Knee osteoarthritis || id:ebi-a-GCST007090	Vascular endothelial growth factor receptor 2 || id:prot-a-1622	MR Egger	4	0.0032654	0.0600148	0.961555	-0.114364	0.120894	1.00327	0.891934	1.12851	2276	1.00085
prot-a-1622	ebi-a-GCST007090	Knee osteoarthritis || id:ebi-a-GCST007090	Vascular endothelial growth factor receptor 2 || id:prot-a-1622	Weighted median	4	0.000482061	0.0220496	0.982558	-0.0427351	0.0436993	1.00048	0.958165	1.04467	2312	1.00678
prot-a-1635	ebi-a-GCST007090	Knee osteoarthritis || id:ebi-a-GCST007090	Kinesin-like protein KIF16B || id:prot-a-1635	Inverse variance weighted	2	0.030337	0.162456	0.851864	-0.288076	0.34875	1.0308	0.749705	1.41729	2018	1.00003
prot-a-1638	ebi-a-GCST007090	Knee osteoarthritis || id:ebi-a-GCST007090	DNA/RNA-binding protein KIN17 || id:prot-a-1638	Inverse variance weighted	2	0.0253232	0.0536583	0.636974	-0.0798471	0.130493	1.02565	0.923258	1.13939	1512	0.99801
prot-a-1639	ebi-a-GCST007090	Knee osteoarthritis || id:ebi-a-GCST007090	DNA/RNA-binding protein KIN17 || id:prot-a-1639	Weighted mode	3	0.067709	0.056831	0.355708	-0.0436798	0.179098	1.07005	0.95726	1.19614	846	0.996068
prot-a-1639	ebi-a-GCST007090	Knee osteoarthritis || id:ebi-a-GCST007090	DNA/RNA-binding protein KIN17 || id:prot-a-1639	Weighted median	3	0.021397	0.0436174	0.623737	-0.0640931	0.106887	1.02163	0.937918	1.11281	1482	0.997053
prot-a-1639	ebi-a-GCST007090	Knee osteoarthritis || id:ebi-a-GCST007090	DNA/RNA-binding protein KIN17 || id:prot-a-1639	MR Egger	3	0.138924	0.279817	0.706627	-0.409517	0.687365	1.14904	0.663971	1.98847	1661	1.00783
prot-a-1639	ebi-a-GCST007090	Knee osteoarthritis || id:ebi-a-GCST007090	DNA/RNA-binding protein KIN17 || id:prot-a-1639	Inverse variance weighted	3	-0.00221012	0.0648663	0.97282	-0.129348	0.124928	0.997792	0.878668	1.13307	2299	1.00244
prot-a-1644	ebi-a-GCST007090	Knee osteoarthritis || id:ebi-a-GCST007090	Killer cell immunoglobulin-like receptor 2DL5A || id:prot-a-1644	Inverse variance weighted	2	-0.000694334	0.0125581	0.955908	-0.0253082	0.0239195	0.999306	0.975009	1.02421	2262	1.00113
prot-a-1645	ebi-a-GCST007090	Knee osteoarthritis || id:ebi-a-GCST007090	Killer cell immunoglobulin-like receptor 2DS2 || id:prot-a-1645	Weighted median	8	0.0457133	0.0198465	0.0212595	0.00681416	0.0846124	1.04677	1.00684	1.0883	109	0.462054
prot-a-1645	ebi-a-GCST007090	Knee osteoarthritis || id:ebi-a-GCST007090	Killer cell immunoglobulin-like receptor 2DS2 || id:prot-a-1645	Weighted mode	8	0.0582679	0.0225116	0.0360312	0.0141452	0.102391	1.06	1.01425	1.10782	154	0.554272
prot-a-1645	ebi-a-GCST007090	Knee osteoarthritis || id:ebi-a-GCST007090	Killer cell immunoglobulin-like receptor 2DS2 || id:prot-a-1645	MR Egger	8	0.102433	0.0525511	0.0991684	-0.000567352	0.205433	1.10786	0.999433	1.22806	302	0.777913
prot-a-1645	ebi-a-GCST007090	Knee osteoarthritis || id:ebi-a-GCST007090	Killer cell immunoglobulin-like receptor 2DS2 || id:prot-a-1645	Inverse variance weighted	8	0.0237585	0.0264903	0.369785	-0.0281624	0.0756795	1.02404	0.97223	1.07862	872	1.00461
prot-a-1655	ebi-a-GCST007090	Knee osteoarthritis || id:ebi-a-GCST007090	Kelch-like protein 13 || id:prot-a-1655	MR Egger	3	-0.168935	0.16731	0.496923	-0.496862	0.158992	0.844564	0.608437	1.17233	1151	1.02277
prot-a-1655	ebi-a-GCST007090	Knee osteoarthritis || id:ebi-a-GCST007090	Kelch-like protein 13 || id:prot-a-1655	Weighted mode	3	0.00684524	0.0231632	0.795452	-0.0385546	0.052245	1.00687	0.962179	1.05363	1884	1.00023
prot-a-1655	ebi-a-GCST007090	Knee osteoarthritis || id:ebi-a-GCST007090	Kelch-like protein 13 || id:prot-a-1655	Inverse variance weighted	3	-0.00545596	0.0276173	0.843392	-0.0595858	0.0486739	0.994559	0.942155	1.04988	1992	1.00301
prot-a-1655	ebi-a-GCST007090	Knee osteoarthritis || id:ebi-a-GCST007090	Kelch-like protein 13 || id:prot-a-1655	Weighted median	3	0.00232159	0.0235804	0.921572	-0.043896	0.0485392	1.00232	0.957053	1.04974	2194	0.995079
prot-a-1657	ebi-a-GCST007090	Knee osteoarthritis || id:ebi-a-GCST007090	Kallikrein-12 || id:prot-a-1657	Weighted median	3	-0.0525764	0.0280202	0.0606039	-0.107496	0.00234322	0.948782	0.89808	1.00235	202	0.710746
prot-a-1657	ebi-a-GCST007090	Knee osteoarthritis || id:ebi-a-GCST007090	Kallikrein-12 || id:prot-a-1657	Inverse variance weighted	3	-0.0732394	0.0502114	0.144669	-0.171654	0.0251749	0.929378	0.842271	1.02549	396	0.865458
prot-a-1657	ebi-a-GCST007090	Knee osteoarthritis || id:ebi-a-GCST007090	Kallikrein-12 || id:prot-a-1657	Weighted mode	3	-0.0435661	0.0294872	0.277601	-0.101361	0.0142288	0.957369	0.903607	1.01433	671	0.980083
prot-a-1657	ebi-a-GCST007090	Knee osteoarthritis || id:ebi-a-GCST007090	Kallikrein-12 || id:prot-a-1657	MR Egger	3	0.0482196	0.123366	0.76279	-0.193577	0.290016	1.0494	0.824006	1.33645	1797	1.00559
prot-a-1658	ebi-a-GCST007090	Knee osteoarthritis || id:ebi-a-GCST007090	Kallikrein-14 || id:prot-a-1658	Inverse variance weighted	2	-0.132166	0.0397819	0.000892899	-0.210139	-0.0541935	0.876196	0.810472	0.947249	25	0.0846111
prot-a-1659	ebi-a-GCST007090	Knee osteoarthritis || id:ebi-a-GCST007090	Kallikrein-14 || id:prot-a-1659	Inverse variance weighted	2	0.00454094	0.0162548	0.779969	-0.0273185	0.0364004	1.00455	0.973051	1.03707	1843	1.00257
prot-a-1665	ebi-a-GCST007090	Knee osteoarthritis || id:ebi-a-GCST007090	Kallikrein-6 || id:prot-a-1665	Weighted median	3	-0.107403	0.04545	0.0181223	-0.196485	-0.0183213	0.898163	0.821614	0.981846	106	0.405017
prot-a-1665	ebi-a-GCST007090	Knee osteoarthritis || id:ebi-a-GCST007090	Kallikrein-6 || id:prot-a-1665	Weighted mode	3	-0.128727	0.0609369	0.169023	-0.248163	-0.00929064	0.879214	0.780232	0.990752	440	0.910037
prot-a-1665	ebi-a-GCST007090	Knee osteoarthritis || id:ebi-a-GCST007090	Kallikrein-6 || id:prot-a-1665	Inverse variance weighted	3	-0.0914138	0.0727731	0.209062	-0.234049	0.0512215	0.91264	0.791323	1.05256	527	0.939789
prot-a-1665	ebi-a-GCST007090	Knee osteoarthritis || id:ebi-a-GCST007090	Kallikrein-6 || id:prot-a-1665	MR Egger	3	-0.101257	0.280852	0.779712	-0.651726	0.449213	0.903701	0.521145	1.56708	1842	1.00279
prot-a-1666	ebi-a-GCST007090	Knee osteoarthritis || id:ebi-a-GCST007090	Kallikrein-7 || id:prot-a-1666	Weighted mode	3	0.0278691	0.0229142	0.347957	-0.0170428	0.072781	1.02826	0.983102	1.07549	828	0.995544
prot-a-1666	ebi-a-GCST007090	Knee osteoarthritis || id:ebi-a-GCST007090	Kallikrein-7 || id:prot-a-1666	MR Egger	3	0.051623	0.0324419	0.357187	-0.0119631	0.115209	1.05298	0.988108	1.12211	851	0.994332
prot-a-1666	ebi-a-GCST007090	Knee osteoarthritis || id:ebi-a-GCST007090	Kallikrein-7 || id:prot-a-1666	Weighted median	3	0.0153682	0.0214815	0.474352	-0.0267355	0.0574719	1.01549	0.973619	1.05916	1093	1.02812
prot-a-1666	ebi-a-GCST007090	Knee osteoarthritis || id:ebi-a-GCST007090	Kallikrein-7 || id:prot-a-1666	Inverse variance weighted	3	0.0126915	0.0239757	0.596564	-0.0343009	0.0596839	1.01277	0.966281	1.0615	1416	0.998065
prot-a-1667	ebi-a-GCST007090	Knee osteoarthritis || id:ebi-a-GCST007090	Kallikrein-8 || id:prot-a-1667	Inverse variance weighted	2	0.00826435	0.0250558	0.741523	-0.0408451	0.0573738	1.0083	0.959978	1.05905	1744	1.00726
prot-a-1668	ebi-a-GCST007090	Knee osteoarthritis || id:ebi-a-GCST007090	Kallikrein-8 || id:prot-a-1668	Inverse variance weighted	2	0.0200776	0.0332981	0.546532	-0.0451867	0.0853419	1.02028	0.955819	1.08909	1291	1.00289
prot-a-1670	ebi-a-GCST007090	Knee osteoarthritis || id:ebi-a-GCST007090	NKG2-E type II integral membrane protein || id:prot-a-1670	Inverse variance weighted	2	0.00246932	0.0230313	0.914618	-0.042672	0.0476107	1.00247	0.958226	1.04876	2176	0.99574
prot-a-1671	ebi-a-GCST007090	Knee osteoarthritis || id:ebi-a-GCST007090	NKG2-E type II integral membrane protein || id:prot-a-1671	Inverse variance weighted	2	-0.0309524	0.0223888	0.16682	-0.0748344	0.0129297	0.969522	0.927897	1.01301	438	0.902275
prot-a-1673	ebi-a-GCST007090	Knee osteoarthritis || id:ebi-a-GCST007090	Killer cell lectin-like receptor subfamily F member 1 || id:prot-a-1673	Inverse variance weighted	2	0.044292	0.0674235	0.511231	-0.0878581	0.176442	1.04529	0.915891	1.19297	1192	1.01603
prot-a-1676	ebi-a-GCST007090	Knee osteoarthritis || id:ebi-a-GCST007090	Histone-lysine N-methyltransferase 2C || id:prot-a-1676	Inverse variance weighted	2	0.0720531	0.026759	0.00708827	0.0196055	0.124501	1.07471	1.0198	1.13258	67	0.250629
prot-a-1687	ebi-a-GCST007090	Knee osteoarthritis || id:ebi-a-GCST007090	Keratin-associated protein 2-4 || id:prot-a-1687	Inverse variance weighted	2	-0.00796365	0.0416767	0.848462	-0.0896499	0.0737226	0.992068	0.914251	1.07651	2011	0.999505
prot-a-1688	ebi-a-GCST007090	Knee osteoarthritis || id:ebi-a-GCST007090	Keratinocyte differentiation-associated protein || id:prot-a-1688	MR Egger	3	0.637514	0.33154	0.305297	-0.0123051	1.28733	1.89177	0.98777	3.62311	730	0.990753
prot-a-1688	ebi-a-GCST007090	Knee osteoarthritis || id:ebi-a-GCST007090	Keratinocyte differentiation-associated protein || id:prot-a-1688	Weighted mode	3	0.0414291	0.0362538	0.371496	-0.0296284	0.112487	1.0423	0.970806	1.11906	880	1.00008
prot-a-1688	ebi-a-GCST007090	Knee osteoarthritis || id:ebi-a-GCST007090	Keratinocyte differentiation-associated protein || id:prot-a-1688	Inverse variance weighted	3	0.00514458	0.0351729	0.883712	-0.0637943	0.0740835	1.00516	0.938198	1.0769	2082	1.00553
prot-a-1688	ebi-a-GCST007090	Knee osteoarthritis || id:ebi-a-GCST007090	Keratinocyte differentiation-associated protein || id:prot-a-1688	Weighted median	3	0.00215201	0.0300743	0.942955	-0.0567936	0.0610977	1.00215	0.944789	1.063	2237	0.998597
prot-a-1690	ebi-a-GCST007090	Knee osteoarthritis || id:ebi-a-GCST007090	Neural cell adhesion molecule L1 || id:prot-a-1690	Inverse variance weighted	2	-0.106393	0.0680888	0.118155	-0.239847	0.0270609	0.899071	0.786748	1.02743	335	0.83555
prot-a-1695	ebi-a-GCST007090	Knee osteoarthritis || id:ebi-a-GCST007090	Laminin || id:prot-a-1695	Weighted median	4	0.0371229	0.0229168	0.105253	-0.00779394	0.0820398	1.03782	0.992236	1.0855	311	0.801752
prot-a-1695	ebi-a-GCST007090	Knee osteoarthritis || id:ebi-a-GCST007090	Laminin || id:prot-a-1695	Weighted mode	4	0.0389314	0.0213894	0.1663	-0.00299189	0.0808546	1.0397	0.997013	1.08421	437	0.901522
prot-a-1695	ebi-a-GCST007090	Knee osteoarthritis || id:ebi-a-GCST007090	Laminin || id:prot-a-1695	MR Egger	4	0.0962271	0.0899741	0.396815	-0.0801221	0.272576	1.10101	0.923004	1.31334	935	1.00541
prot-a-1695	ebi-a-GCST007090	Knee osteoarthritis || id:ebi-a-GCST007090	Laminin || id:prot-a-1695	Inverse variance weighted	4	0.0179173	0.0372023	0.630077	-0.0549992	0.0908338	1.01808	0.946486	1.09509	1499	0.995766
prot-a-1696	ebi-a-GCST007090	Knee osteoarthritis || id:ebi-a-GCST007090	Laminin subunit alpha-4 || id:prot-a-1696	MR Egger	3	0.0467264	0.0966954	0.713429	-0.142797	0.236249	1.04784	0.86693	1.26649	1670	1.01204
prot-a-1696	ebi-a-GCST007090	Knee osteoarthritis || id:ebi-a-GCST007090	Laminin subunit alpha-4 || id:prot-a-1696	Inverse variance weighted	3	-0.00402594	0.0241126	0.867398	-0.0512867	0.0432348	0.995982	0.950006	1.04418	2042	1.0063
prot-a-1696	ebi-a-GCST007090	Knee osteoarthritis || id:ebi-a-GCST007090	Laminin subunit alpha-4 || id:prot-a-1696	Weighted mode	3	0.00516998	0.0291763	0.875674	-0.0520155	0.0623554	1.00518	0.949314	1.06434	2065	1.00459
prot-a-1696	ebi-a-GCST007090	Knee osteoarthritis || id:ebi-a-GCST007090	Laminin subunit alpha-4 || id:prot-a-1696	Weighted median	3	-0.0028231	0.0261659	0.914081	-0.0541082	0.048462	0.997181	0.94733	1.04966	2175	0.995613
prot-a-1697	ebi-a-GCST007090	Knee osteoarthritis || id:ebi-a-GCST007090	Laminin subunit gamma-2 || id:prot-a-1697	Inverse variance weighted	2	0.0193519	0.0274701	0.481138	-0.0344894	0.0731932	1.01954	0.966099	1.07594	1114	1.02317
prot-a-1699	ebi-a-GCST007090	Knee osteoarthritis || id:ebi-a-GCST007090	Ragulator complex protein LAMTOR3 || id:prot-a-1699	Inverse variance weighted	2	0.0599677	0.0290814	0.0392015	0.00296819	0.116967	1.0618	1.00297	1.12408	160	0.580428
prot-a-1703	ebi-a-GCST007090	Knee osteoarthritis || id:ebi-a-GCST007090	Layilin || id:prot-a-1703	Inverse variance weighted	2	-0.170222	0.0682857	0.0126744	-0.304062	-0.0363819	0.843478	0.737815	0.964272	89	0.337368
prot-a-1707	ebi-a-GCST007090	Knee osteoarthritis || id:ebi-a-GCST007090	Epididymal-specific lipocalin-10 || id:prot-a-1707	Inverse variance weighted	3	-0.101367	0.0427624	0.0177653	-0.185181	-0.0175529	0.903601	0.830953	0.9826	103	0.408601
prot-a-1707	ebi-a-GCST007090	Knee osteoarthritis || id:ebi-a-GCST007090	Epididymal-specific lipocalin-10 || id:prot-a-1707	Weighted median	3	-0.0737552	0.0314769	0.0191215	-0.13545	-0.0120605	0.928899	0.873323	0.988012	108	0.419434
prot-a-1707	ebi-a-GCST007090	Knee osteoarthritis || id:ebi-a-GCST007090	Epididymal-specific lipocalin-10 || id:prot-a-1707	Weighted mode	3	-0.071235	0.0339137	0.170491	-0.137706	-0.0047641	0.931243	0.871355	0.995247	445	0.907626
prot-a-1707	ebi-a-GCST007090	Knee osteoarthritis || id:ebi-a-GCST007090	Epididymal-specific lipocalin-10 || id:prot-a-1707	MR Egger	3	-0.00121644	0.0628807	0.987686	-0.124463	0.12203	0.998784	0.882971	1.12979	2335	1.00207
prot-a-1711	ebi-a-GCST007090	Knee osteoarthritis || id:ebi-a-GCST007090	Ligand-dependent nuclear receptor corepressor-like protein || id:prot-a-1711	Inverse variance weighted	2	-0.050811	0.0472307	0.282015	-0.143383	0.0417612	0.950458	0.866422	1.04265	685	0.97532
prot-a-1712	ebi-a-GCST007090	Knee osteoarthritis || id:ebi-a-GCST007090	Plastin-2 || id:prot-a-1712	Inverse variance weighted	2	0.0297824	0.0233187	0.201535	-0.0159222	0.075487	1.03023	0.984204	1.07841	510	0.936148
prot-a-1713	ebi-a-GCST007090	Knee osteoarthritis || id:ebi-a-GCST007090	Lactase-phlorizin hydrolase || id:prot-a-1713	Weighted median	3	-0.0122224	0.0143515	0.394411	-0.0403514	0.0159066	0.987852	0.960452	1.01603	930	1.00469
prot-a-1713	ebi-a-GCST007090	Knee osteoarthritis || id:ebi-a-GCST007090	Lactase-phlorizin hydrolase || id:prot-a-1713	MR Egger	3	0.0360992	0.026235	0.400085	-0.0153214	0.0875197	1.03676	0.984795	1.09146	943	1.00509
prot-a-1713	ebi-a-GCST007090	Knee osteoarthritis || id:ebi-a-GCST007090	Lactase-phlorizin hydrolase || id:prot-a-1713	Inverse variance weighted	3	-0.0175239	0.0241498	0.468065	-0.0648576	0.0298098	0.982629	0.937201	1.03026	1079	1.02766
prot-a-1713	ebi-a-GCST007090	Knee osteoarthritis || id:ebi-a-GCST007090	Lactase-phlorizin hydrolase || id:prot-a-1713	Weighted mode	3	-0.00947267	0.0141301	0.571654	-0.0371677	0.0182224	0.990572	0.963515	1.01839	1356	0.998709
prot-a-1719	ebi-a-GCST007090	Knee osteoarthritis || id:ebi-a-GCST007090	Leukocyte cell-derived chemotaxin 1 || id:prot-a-1719	Inverse variance weighted	2	-0.0688267	0.0697977	0.32409	-0.20563	0.0679768	0.933488	0.814134	1.07034	773	0.993233
prot-a-1727	ebi-a-GCST007090	Knee osteoarthritis || id:ebi-a-GCST007090	Galectin-2 || id:prot-a-1727	Inverse variance weighted	2	0.0230609	0.0290151	0.426735	-0.0338086	0.0799305	1.02333	0.966756	1.08321	999	1.01195
prot-a-1729	ebi-a-GCST007090	Knee osteoarthritis || id:ebi-a-GCST007090	Galectin-7 || id:prot-a-1729	Inverse variance weighted	2	0.0439367	0.0363765	0.227111	-0.0273612	0.115235	1.04492	0.97301	1.12214	561	0.959049
prot-a-173	ebi-a-GCST007090	Knee osteoarthritis || id:ebi-a-GCST007090	Arylsulfatase K || id:prot-a-173	Inverse variance weighted	2	-0.041461	0.0515238	0.420995	-0.142448	0.0595256	0.959387	0.867233	1.06133	988	1.00945
prot-a-1732	ebi-a-GCST007090	Knee osteoarthritis || id:ebi-a-GCST007090	Galectin-9 || id:prot-a-1732	MR Egger	3	0.1926	0.231983	0.558882	-0.262086	0.647287	1.2124	0.769444	1.91035	1319	1.00378
prot-a-1732	ebi-a-GCST007090	Knee osteoarthritis || id:ebi-a-GCST007090	Galectin-9 || id:prot-a-1732	Weighted mode	3	-0.0237335	0.0522281	0.694081	-0.126101	0.0786335	0.976546	0.881526	1.08181	1636	1.00506
prot-a-1732	ebi-a-GCST007090	Knee osteoarthritis || id:ebi-a-GCST007090	Galectin-9 || id:prot-a-1732	Weighted median	3	-0.0155792	0.0400927	0.697587	-0.0941608	0.0630025	0.984542	0.910136	1.06503	1644	1.00522
prot-a-1732	ebi-a-GCST007090	Knee osteoarthritis || id:ebi-a-GCST007090	Galectin-9 || id:prot-a-1732	Inverse variance weighted	3	-0.00358663	0.035357	0.919201	-0.0728863	0.0657131	0.99642	0.929706	1.06792	2184	0.997064
prot-a-1738	ebi-a-GCST007090	Knee osteoarthritis || id:ebi-a-GCST007090	Leukocyte immunoglobulin-like receptor subfamily A member 4 || id:prot-a-1738	Inverse variance weighted	4	-0.0409608	0.0264571	0.121575	-0.0928167	0.0108951	0.959867	0.911361	1.01095	342	0.842137
prot-a-1738	ebi-a-GCST007090	Knee osteoarthritis || id:ebi-a-GCST007090	Leukocyte immunoglobulin-like receptor subfamily A member 4 || id:prot-a-1738	Weighted median	4	-0.0287123	0.0322944	0.373961	-0.0920093	0.0345848	0.971696	0.912097	1.03519	886	0.999901
prot-a-1738	ebi-a-GCST007090	Knee osteoarthritis || id:ebi-a-GCST007090	Leukocyte immunoglobulin-like receptor subfamily A member 4 || id:prot-a-1738	MR Egger	4	-0.116942	0.103508	0.375838	-0.319819	0.0859337	0.889636	0.726281	1.08973	890	1.0004
prot-a-1738	ebi-a-GCST007090	Knee osteoarthritis || id:ebi-a-GCST007090	Leukocyte immunoglobulin-like receptor subfamily A member 4 || id:prot-a-1738	Weighted mode	4	-0.0195736	0.0336226	0.601325	-0.085474	0.0463268	0.980617	0.918077	1.04742	1432	0.994789
prot-a-1739	ebi-a-GCST007090	Knee osteoarthritis || id:ebi-a-GCST007090	Leukocyte immunoglobulin-like receptor subfamily A member 5 || id:prot-a-1739	MR Egger	3	0.0397272	0.0779716	0.700009	-0.113097	0.192551	1.04053	0.893064	1.21234	1649	1.00565
prot-a-1739	ebi-a-GCST007090	Knee osteoarthritis || id:ebi-a-GCST007090	Leukocyte immunoglobulin-like receptor subfamily A member 5 || id:prot-a-1739	Inverse variance weighted	3	-0.00331107	0.0278116	0.905233	-0.0578218	0.0511997	0.996694	0.943818	1.05253	2149	0.997904
prot-a-1739	ebi-a-GCST007090	Knee osteoarthritis || id:ebi-a-GCST007090	Leukocyte immunoglobulin-like receptor subfamily A member 5 || id:prot-a-1739	Weighted median	3	0.00145904	0.0174123	0.93322	-0.0326691	0.0355872	1.00146	0.967859	1.03623	2215	0.998104
prot-a-1739	ebi-a-GCST007090	Knee osteoarthritis || id:ebi-a-GCST007090	Leukocyte immunoglobulin-like receptor subfamily A member 5 || id:prot-a-1739	Weighted mode	3	0.00146163	0.0183321	0.943711	-0.0344693	0.0373925	1.00146	0.966118	1.0381	2240	0.998059
prot-a-174	ebi-a-GCST007090	Knee osteoarthritis || id:ebi-a-GCST007090	Ecto-ADP-ribosyltransferase 3 || id:prot-a-174	Inverse variance weighted	2	0.0108323	0.033662	0.747608	-0.0551452	0.0768097	1.01089	0.946348	1.07984	1761	1.00573
prot-a-1741	ebi-a-GCST007090	Knee osteoarthritis || id:ebi-a-GCST007090	Leukocyte immunoglobulin-like receptor subfamily A member 6 || id:prot-a-1741	Weighted median	3	0.0188397	0.0115698	0.103451	-0.00383712	0.0415165	1.01902	0.99617	1.04239	307	0.798289
prot-a-1741	ebi-a-GCST007090	Knee osteoarthritis || id:ebi-a-GCST007090	Leukocyte immunoglobulin-like receptor subfamily A member 6 || id:prot-a-1741	MR Egger	3	0.0760074	0.029287	0.234139	0.018605	0.13341	1.07897	1.01878	1.14272	574	0.966334
prot-a-1741	ebi-a-GCST007090	Knee osteoarthritis || id:ebi-a-GCST007090	Leukocyte immunoglobulin-like receptor subfamily A member 6 || id:prot-a-1741	Weighted mode	3	0.0188942	0.0117551	0.249234	-0.00414579	0.0419341	1.01907	0.995863	1.04283	612	0.964763
prot-a-1741	ebi-a-GCST007090	Knee osteoarthritis || id:ebi-a-GCST007090	Leukocyte immunoglobulin-like receptor subfamily A member 6 || id:prot-a-1741	Inverse variance weighted	3	0.0142233	0.0184219	0.440064	-0.0218837	0.0503302	1.01432	0.978354	1.05162	1023	1.01907
prot-a-1742	ebi-a-GCST007090	Knee osteoarthritis || id:ebi-a-GCST007090	Leukocyte immunoglobulin-like receptor subfamily B member 1 || id:prot-a-1742	Inverse variance weighted	4	0.00755848	0.0101621	0.457004	-0.0123593	0.0274762	1.00759	0.987717	1.02786	1061	1.0204
prot-a-1742	ebi-a-GCST007090	Knee osteoarthritis || id:ebi-a-GCST007090	Leukocyte immunoglobulin-like receptor subfamily B member 1 || id:prot-a-1742	Weighted median	4	0.00688772	0.0110995	0.534901	-0.0148674	0.0286428	1.00691	0.985243	1.02906	1259	1.0065
prot-a-1742	ebi-a-GCST007090	Knee osteoarthritis || id:ebi-a-GCST007090	Leukocyte immunoglobulin-like receptor subfamily B member 1 || id:prot-a-1742	MR Egger	4	0.00248607	0.0134031	0.869956	-0.023784	0.0287562	1.00249	0.976497	1.02917	2050	1.00533
prot-a-1742	ebi-a-GCST007090	Knee osteoarthritis || id:ebi-a-GCST007090	Leukocyte immunoglobulin-like receptor subfamily B member 1 || id:prot-a-1742	Weighted mode	4	0.00180125	0.0115329	0.885806	-0.0208031	0.0244056	1.0018	0.979412	1.02471	2086	1.00598
prot-a-1744	ebi-a-GCST007090	Knee osteoarthritis || id:ebi-a-GCST007090	Leukocyte immunoglobulin-like receptor subfamily B member 2 || id:prot-a-1744	Inverse variance weighted	3	0.0188	0.0150608	0.211932	-0.0107192	0.0483191	1.01898	0.989338	1.04951	535	0.938442
prot-a-1744	ebi-a-GCST007090	Knee osteoarthritis || id:ebi-a-GCST007090	Leukocyte immunoglobulin-like receptor subfamily B member 2 || id:prot-a-1744	Weighted median	3	0.017732	0.0157055	0.258885	-0.0130508	0.0485148	1.01789	0.987034	1.04971	634	0.967347
prot-a-1744	ebi-a-GCST007090	Knee osteoarthritis || id:ebi-a-GCST007090	Leukocyte immunoglobulin-like receptor subfamily B member 2 || id:prot-a-1744	Weighted mode	3	0.0136894	0.0160271	0.483008	-0.0177237	0.0451025	1.01378	0.982432	1.04614	1118	1.02348
prot-a-1744	ebi-a-GCST007090	Knee osteoarthritis || id:ebi-a-GCST007090	Leukocyte immunoglobulin-like receptor subfamily B member 2 || id:prot-a-1744	MR Egger	3	-0.100738	0.11568	0.543883	-0.327471	0.125994	0.90417	0.720744	1.13428	1286	1.00191
prot-a-1746	ebi-a-GCST007090	Knee osteoarthritis || id:ebi-a-GCST007090	Leukocyte immunoglobulin-like receptor subfamily B member 4 || id:prot-a-1746	Inverse variance weighted	3	-0.0567478	0.0739378	0.44278	-0.201666	0.0881702	0.944832	0.817368	1.09217	1034	1.01445
prot-a-1746	ebi-a-GCST007090	Knee osteoarthritis || id:ebi-a-GCST007090	Leukocyte immunoglobulin-like receptor subfamily B member 4 || id:prot-a-1746	Weighted median	3	-0.0363628	0.0510701	0.476453	-0.13646	0.0637345	0.96429	0.872441	1.06581	1098	1.02798
prot-a-1746	ebi-a-GCST007090	Knee osteoarthritis || id:ebi-a-GCST007090	Leukocyte immunoglobulin-like receptor subfamily B member 4 || id:prot-a-1746	Weighted mode	3	-0.0226985	0.0661136	0.764085	-0.152281	0.106884	0.977557	0.858747	1.11281	1801	1.00506
prot-a-1746	ebi-a-GCST007090	Knee osteoarthritis || id:ebi-a-GCST007090	Leukocyte immunoglobulin-like receptor subfamily B member 4 || id:prot-a-1746	MR Egger	3	0.00793992	0.529743	0.990459	-1.03036	1.04624	1.00797	0.35688	2.84691	2339	1.00316
prot-a-1747	ebi-a-GCST007090	Knee osteoarthritis || id:ebi-a-GCST007090	Leukocyte immunoglobulin-like receptor subfamily B member 5 || id:prot-a-1747	Inverse variance weighted	2	-0.00507037	0.00809873	0.531269	-0.0209439	0.0108031	0.994942	0.979274	1.01086	1247	1.00928
prot-a-175	ebi-a-GCST007090	Knee osteoarthritis || id:ebi-a-GCST007090	Ecto-ADP-ribosyltransferase 3 || id:prot-a-175	Inverse variance weighted	2	0.0587723	0.0615045	0.339286	-0.0617766	0.179321	1.06053	0.940093	1.1964	808	0.994763
prot-a-1753	ebi-a-GCST007090	Knee osteoarthritis || id:ebi-a-GCST007090	Lipase member N || id:prot-a-1753	Weighted median	4	-0.00692146	0.00972279	0.476539	-0.0259781	0.0121352	0.993102	0.974356	1.01221	1099	1.02723
prot-a-1753	ebi-a-GCST007090	Knee osteoarthritis || id:ebi-a-GCST007090	Lipase member N || id:prot-a-1753	Inverse variance weighted	4	-0.00699302	0.0104714	0.504248	-0.027517	0.013531	0.993031	0.972858	1.01362	1167	1.02362
prot-a-1753	ebi-a-GCST007090	Knee osteoarthritis || id:ebi-a-GCST007090	Lipase member N || id:prot-a-1753	Weighted mode	4	-0.00687688	0.00958969	0.525096	-0.0256727	0.0119189	0.993147	0.974654	1.01199	1229	1.01217
prot-a-1753	ebi-a-GCST007090	Knee osteoarthritis || id:ebi-a-GCST007090	Lipase member N || id:prot-a-1753	MR Egger	4	-0.0214362	0.0362163	0.613918	-0.0924202	0.0495477	0.978792	0.911722	1.0508	1456	0.998882
prot-a-1754	ebi-a-GCST007090	Knee osteoarthritis || id:ebi-a-GCST007090	Vesicular integral-membrane protein VIP36 || id:prot-a-1754	Inverse variance weighted	2	0.0162187	0.044621	0.716248	-0.0712384	0.103676	1.01635	0.93124	1.10924	1676	1.01241
prot-a-176	ebi-a-GCST007090	Knee osteoarthritis || id:ebi-a-GCST007090	Ecto-ADP-ribosyltransferase 4 || id:prot-a-176	Inverse variance weighted	2	-0.0337254	0.012775	0.00829185	-0.0587645	-0.00868637	0.966837	0.942929	0.991351	77	0.255109
prot-a-1764	ebi-a-GCST007090	Knee osteoarthritis || id:ebi-a-GCST007090	Lysophosphatidylcholine acyltransferase 2 || id:prot-a-1764	Inverse variance weighted	2	0.0336588	0.0208432	0.106343	-0.00719398	0.0745115	1.03423	0.992832	1.07736	314	0.80231
prot-a-1765	ebi-a-GCST007090	Knee osteoarthritis || id:ebi-a-GCST007090	Lactoperoxidase || id:prot-a-1765	Inverse variance weighted	2	-0.00749871	0.042574	0.860189	-0.0909438	0.0759464	0.992529	0.913069	1.0789	2028	1.00483
prot-a-1778	ebi-a-GCST007090	Knee osteoarthritis || id:ebi-a-GCST007090	Low-density lipoprotein receptor-related protein 1B || id:prot-a-1778	Inverse variance weighted	2	0.0257957	0.0157932	0.102398	-0.00515904	0.0567504	1.02613	0.994854	1.05839	306	0.792747
prot-a-1779	ebi-a-GCST007090	Knee osteoarthritis || id:ebi-a-GCST007090	Low-density lipoprotein receptor-related protein 1B || id:prot-a-1779	MR Egger	3	-0.289652	0.0890197	0.189822	-0.46413	-0.115173	0.748524	0.628682	0.891212	481	0.934901
prot-a-1779	ebi-a-GCST007090	Knee osteoarthritis || id:ebi-a-GCST007090	Low-density lipoprotein receptor-related protein 1B || id:prot-a-1779	Weighted mode	3	-0.0601834	0.0417637	0.28628	-0.14204	0.0216735	0.941592	0.867586	1.02191	693	0.978639
prot-a-1779	ebi-a-GCST007090	Knee osteoarthritis || id:ebi-a-GCST007090	Low-density lipoprotein receptor-related protein 1B || id:prot-a-1779	Weighted median	3	-0.032449	0.0464606	0.484915	-0.123512	0.0586138	0.968072	0.883811	1.06037	1122	1.02385
prot-a-1779	ebi-a-GCST007090	Knee osteoarthritis || id:ebi-a-GCST007090	Low-density lipoprotein receptor-related protein 1B || id:prot-a-1779	Inverse variance weighted	3	0.00150956	0.0832962	0.985541	-0.161751	0.16477	1.00151	0.850653	1.17912	2323	1.00506
prot-a-178	ebi-a-GCST007090	Knee osteoarthritis || id:ebi-a-GCST007090	Acid ceramidase || id:prot-a-178	Inverse variance weighted	2	0.0528037	0.0284558	0.0635055	-0.00296976	0.108577	1.05422	0.997035	1.11469	214	0.703011
prot-a-1781	ebi-a-GCST007090	Knee osteoarthritis || id:ebi-a-GCST007090	alpha-2-macroglobulin receptor-associated protein || id:prot-a-1781	MR Egger	5	0.0158942	0.0181246	0.445076	-0.0196301	0.0514185	1.01602	0.980561	1.05276	1042	1.01189
prot-a-1781	ebi-a-GCST007090	Knee osteoarthritis || id:ebi-a-GCST007090	alpha-2-macroglobulin receptor-associated protein || id:prot-a-1781	Weighted median	5	0.00168337	0.0133521	0.899672	-0.0244868	0.0278535	1.00168	0.975811	1.02825	2132	0.999683
prot-a-1781	ebi-a-GCST007090	Knee osteoarthritis || id:ebi-a-GCST007090	alpha-2-macroglobulin receptor-associated protein || id:prot-a-1781	Inverse variance weighted	5	-0.00117137	0.0143072	0.934748	-0.0292134	0.0268707	0.998829	0.971209	1.02723	2219	0.997935
prot-a-1781	ebi-a-GCST007090	Knee osteoarthritis || id:ebi-a-GCST007090	alpha-2-macroglobulin receptor-associated protein || id:prot-a-1781	Weighted mode	5	0.000302189	0.0149023	0.984793	-0.0289064	0.0295108	1.0003	0.971507	1.02995	2319	1.00603
prot-a-1782	ebi-a-GCST007090	Knee osteoarthritis || id:ebi-a-GCST007090	alpha-2-macroglobulin receptor-associated protein || id:prot-a-1782	MR Egger	4	0.0140397	0.0199414	0.554336	-0.0250454	0.0531248	1.01414	0.975266	1.05456	1306	1.00553
prot-a-1782	ebi-a-GCST007090	Knee osteoarthritis || id:ebi-a-GCST007090	alpha-2-macroglobulin receptor-associated protein || id:prot-a-1782	Inverse variance weighted	4	-0.00930456	0.0168861	0.581621	-0.0424013	0.0237922	0.990739	0.958485	1.02408	1382	0.997004
prot-a-1782	ebi-a-GCST007090	Knee osteoarthritis || id:ebi-a-GCST007090	alpha-2-macroglobulin receptor-associated protein || id:prot-a-1782	Weighted median	4	-0.00191209	0.016167	0.905853	-0.0335994	0.0297752	0.99809	0.966959	1.03022	2150	0.998123
prot-a-1782	ebi-a-GCST007090	Knee osteoarthritis || id:ebi-a-GCST007090	alpha-2-macroglobulin receptor-associated protein || id:prot-a-1782	Weighted mode	4	-0.00115203	0.0164921	0.948706	-0.0334765	0.0311724	0.998849	0.967078	1.03166	2249	0.999326
prot-a-1783	ebi-a-GCST007090	Knee osteoarthritis || id:ebi-a-GCST007090	Leucine-rich PPR motif-containing protein, mitochondrial || id:prot-a-1783	Inverse variance weighted	2	0.00571119	0.0143453	0.690539	-0.0224055	0.0338279	1.00573	0.977844	1.03441	1623	1.00794
prot-a-1784	ebi-a-GCST007090	Knee osteoarthritis || id:ebi-a-GCST007090	Leucine-rich repeat-containing protein 15 || id:prot-a-1784	Inverse variance weighted	2	-0.0154523	0.0280918	0.582275	-0.0705122	0.0396076	0.984666	0.931916	1.0404	1384	0.996683
prot-a-1785	ebi-a-GCST007090	Knee osteoarthritis || id:ebi-a-GCST007090	Leucine-rich repeat-containing protein 19 || id:prot-a-1785	Inverse variance weighted	2	-0.0212557	0.0117797	0.0711624	-0.0443439	0.00183245	0.978969	0.956625	1.00183	232	0.726654
prot-a-179	ebi-a-GCST007090	Knee osteoarthritis || id:ebi-a-GCST007090	Neutral ceramidase || id:prot-a-179	Inverse variance weighted	2	0.0479082	0.0337895	0.156237	-0.0183192	0.114136	1.04907	0.981848	1.1209	416	0.889724
prot-a-1790	ebi-a-GCST007090	Knee osteoarthritis || id:ebi-a-GCST007090	Leucine-rich repeat-containing protein 74A || id:prot-a-1790	Inverse variance weighted	2	-0.125305	0.0385597	0.00115549	-0.200882	-0.0497283	0.882227	0.818009	0.951488	31	0.088302
prot-a-1791	ebi-a-GCST007090	Knee osteoarthritis || id:ebi-a-GCST007090	Leucine-rich repeat serine/threonine-protein kinase 2 || id:prot-a-1791	MR Egger	4	-0.192379	0.101287	0.197919	-0.390902	0.0061443	0.824994	0.676446	1.00616	498	0.941506
prot-a-1791	ebi-a-GCST007090	Knee osteoarthritis || id:ebi-a-GCST007090	Leucine-rich repeat serine/threonine-protein kinase 2 || id:prot-a-1791	Weighted mode	4	0.00604773	0.0284668	0.845373	-0.0497472	0.0618426	1.00607	0.95147	1.06379	1998	1.00235
prot-a-1791	ebi-a-GCST007090	Knee osteoarthritis || id:ebi-a-GCST007090	Leucine-rich repeat serine/threonine-protein kinase 2 || id:prot-a-1791	Weighted median	4	0.00338304	0.0268084	0.899579	-0.0491615	0.0559275	1.00339	0.952027	1.05752	2131	1.00005
prot-a-1791	ebi-a-GCST007090	Knee osteoarthritis || id:ebi-a-GCST007090	Leucine-rich repeat serine/threonine-protein kinase 2 || id:prot-a-1791	Inverse variance weighted	4	0.00136919	0.0305591	0.964263	-0.0585267	0.0612651	1.00137	0.943153	1.06318	2283	1.00059
prot-a-18	ebi-a-GCST007090	Knee osteoarthritis || id:ebi-a-GCST007090	Low molecular weight phosphotyrosine protein phosphatase || id:prot-a-18	Inverse variance weighted	2	-0.0175133	0.0154052	0.255606	-0.0477076	0.012681	0.982639	0.953413	1.01276	630	0.961159
prot-a-180	ebi-a-GCST007090	Knee osteoarthritis || id:ebi-a-GCST007090	Arf-GAP with SH3 domain, ANK repeat and PH domain-containing protein 2 || id:prot-a-180	Inverse variance weighted	2	0.00779959	0.0184392	0.672303	-0.0283412	0.0439404	1.00783	0.972057	1.04492	1591	1.00106
prot-a-1800	ebi-a-GCST007090	Knee osteoarthritis || id:ebi-a-GCST007090	Leucine-rich repeat and transmembrane domain-containing protein 2 || id:prot-a-1800	MR Egger	3	1.39059	0.315697	0.142119	0.77182	2.00935	4.0172	2.1637	7.45848	388	0.867734
prot-a-1800	ebi-a-GCST007090	Knee osteoarthritis || id:ebi-a-GCST007090	Leucine-rich repeat and transmembrane domain-containing protein 2 || id:prot-a-1800	Weighted mode	3	0.0725598	0.0471537	0.263717	-0.0198614	0.164981	1.07526	0.980335	1.17937	643	0.97161
prot-a-1800	ebi-a-GCST007090	Knee osteoarthritis || id:ebi-a-GCST007090	Leucine-rich repeat and transmembrane domain-containing protein 2 || id:prot-a-1800	Weighted median	3	0.0433289	0.0478584	0.365276	-0.0504735	0.137131	1.04428	0.950779	1.14698	863	1.00271
prot-a-1800	ebi-a-GCST007090	Knee osteoarthritis || id:ebi-a-GCST007090	Leucine-rich repeat and transmembrane domain-containing protein 2 || id:prot-a-1800	Inverse variance weighted	3	-0.00540355	0.101741	0.957643	-0.204815	0.194008	0.994611	0.814798	1.21411	2267	1.00073
prot-a-1807	ebi-a-GCST007090	Knee osteoarthritis || id:ebi-a-GCST007090	Tumor necrosis factor receptor superfamily member 3 || id:prot-a-1807	Inverse variance weighted	2	-0.137291	0.051688	0.00790377	-0.2386	-0.0359828	0.871716	0.78773	0.964657	74	0.253027
prot-a-1808	ebi-a-GCST007090	Knee osteoarthritis || id:ebi-a-GCST007090	Lactotransferrin || id:prot-a-1808	Inverse variance weighted	2	0.00763221	0.022274	0.731861	-0.0360248	0.0512892	1.00766	0.964616	1.05263	1713	1.01213
prot-a-1809	ebi-a-GCST007090	Knee osteoarthritis || id:ebi-a-GCST007090	Lactotransferrin || id:prot-a-1809	Inverse variance weighted	2	0.00557138	0.0330847	0.86627	-0.0592746	0.0704173	1.00559	0.942448	1.07296	2039	1.00647
prot-a-181	ebi-a-GCST007090	Knee osteoarthritis || id:ebi-a-GCST007090	Activating signal cointegrator 1 complex subunit 1 || id:prot-a-181	Weighted mode	3	-0.0106185	0.0366792	0.799454	-0.0825096	0.0612727	0.989438	0.920803	1.06319	1891	1.00154
prot-a-181	ebi-a-GCST007090	Knee osteoarthritis || id:ebi-a-GCST007090	Activating signal cointegrator 1 complex subunit 1 || id:prot-a-181	Weighted median	3	-0.00636303	0.0315614	0.840223	-0.0682234	0.0554973	0.993657	0.934052	1.05707	1985	1.00277
prot-a-181	ebi-a-GCST007090	Knee osteoarthritis || id:ebi-a-GCST007090	Activating signal cointegrator 1 complex subunit 1 || id:prot-a-181	MR Egger	3	-0.0212799	0.101463	0.868389	-0.220148	0.177588	0.978945	0.8024	1.19433	2046	1.00548
prot-a-181	ebi-a-GCST007090	Knee osteoarthritis || id:ebi-a-GCST007090	Activating signal cointegrator 1 complex subunit 1 || id:prot-a-181	Inverse variance weighted	3	-0.0031333	0.0277363	0.910056	-0.0574964	0.0512298	0.996872	0.944125	1.05256	2165	0.995807
prot-a-1822	ebi-a-GCST007090	Knee osteoarthritis || id:ebi-a-GCST007090	Lysozyme-like protein 2 || id:prot-a-1822	Inverse variance weighted	2	0.0341107	0.0248375	0.169642	-0.0145708	0.0827922	1.0347	0.985535	1.08632	441	0.911299
prot-a-1823	ebi-a-GCST007090	Knee osteoarthritis || id:ebi-a-GCST007090	Cation-dependent mannose-6-phosphate receptor || id:prot-a-1823	Weighted median	3	-0.0552522	0.0364414	0.129471	-0.126677	0.016173	0.946246	0.881018	1.0163	358	0.856749
prot-a-1823	ebi-a-GCST007090	Knee osteoarthritis || id:ebi-a-GCST007090	Cation-dependent mannose-6-phosphate receptor || id:prot-a-1823	Inverse variance weighted	3	-0.0754614	0.0645484	0.242376	-0.201976	0.0510534	0.927315	0.817114	1.05238	592	0.969915
prot-a-1823	ebi-a-GCST007090	Knee osteoarthritis || id:ebi-a-GCST007090	Cation-dependent mannose-6-phosphate receptor || id:prot-a-1823	Weighted mode	3	-0.0207747	0.0409318	0.662207	-0.101001	0.0594516	0.97944	0.903932	1.06125	1570	0.999216
prot-a-1823	ebi-a-GCST007090	Knee osteoarthritis || id:ebi-a-GCST007090	Cation-dependent mannose-6-phosphate receptor || id:prot-a-1823	MR Egger	3	0.0304017	0.271415	0.928987	-0.501571	0.562375	1.03087	0.605578	1.75483	2210	0.995824
prot-a-1827	ebi-a-GCST007090	Knee osteoarthritis || id:ebi-a-GCST007090	Melanoma-associated antigen 10 || id:prot-a-1827	Inverse variance weighted	2	-0.0370198	0.0818729	0.651152	-0.197491	0.123451	0.963657	0.820788	1.13139	1538	1.00298
prot-a-1828	ebi-a-GCST007090	Knee osteoarthritis || id:ebi-a-GCST007090	Melanoma-associated antigen 3 || id:prot-a-1828	Inverse variance weighted	2	0.0223831	0.0279903	0.423901	-0.032478	0.0772441	1.02264	0.968044	1.08031	992	1.01232
prot-a-1833	ebi-a-GCST007090	Knee osteoarthritis || id:ebi-a-GCST007090	Mannosyl-oligosaccharide 1,2-alpha-mannosidase IB || id:prot-a-1833	Weighted median	3	0.0953655	0.0375794	0.0111582	0.0217098	0.169021	1.10006	1.02195	1.18415	84	0.314689
prot-a-1833	ebi-a-GCST007090	Knee osteoarthritis || id:ebi-a-GCST007090	Mannosyl-oligosaccharide 1,2-alpha-mannosidase IB || id:prot-a-1833	Weighted mode	3	0.108992	0.0417564	0.12076	0.0271491	0.190834	1.11515	1.02752	1.21026	341	0.838945
prot-a-1833	ebi-a-GCST007090	Knee osteoarthritis || id:ebi-a-GCST007090	Mannosyl-oligosaccharide 1,2-alpha-mannosidase IB || id:prot-a-1833	Inverse variance weighted	3	0.071493	0.0641795	0.265299	-0.0542988	0.197285	1.07411	0.947149	1.21809	645	0.974408
prot-a-1833	ebi-a-GCST007090	Knee osteoarthritis || id:ebi-a-GCST007090	Mannosyl-oligosaccharide 1,2-alpha-mannosidase IB || id:prot-a-1833	MR Egger	3	0.221311	0.261448	0.552807	-0.291127	0.733749	1.24771	0.747421	2.08288	1304	1.00429
prot-a-1834	ebi-a-GCST007090	Knee osteoarthritis || id:ebi-a-GCST007090	Endoplasmic reticulum mannosyl-oligosaccharide 1,2-alpha-mannosidase || id:prot-a-1834	Inverse variance weighted	2	0.087448	0.0242959	0.000319083	0.0398281	0.135068	1.09139	1.04063	1.14461	13	0.0581467
prot-a-1835	ebi-a-GCST007090	Knee osteoarthritis || id:ebi-a-GCST007090	Epididymis-specific alpha-mannosidase || id:prot-a-1835	Inverse variance weighted	3	-0.0172885	0.0258992	0.504435	-0.0680509	0.033474	0.98286	0.934213	1.03404	1168	1.02312
prot-a-1835	ebi-a-GCST007090	Knee osteoarthritis || id:ebi-a-GCST007090	Epididymis-specific alpha-mannosidase || id:prot-a-1835	MR Egger	3	0.0950992	0.142161	0.624659	-0.183537	0.373735	1.09977	0.832321	1.45315	1486	0.995839
prot-a-1835	ebi-a-GCST007090	Knee osteoarthritis || id:ebi-a-GCST007090	Epididymis-specific alpha-mannosidase || id:prot-a-1835	Weighted median	3	-0.011245	0.0253701	0.657593	-0.0609703	0.0384803	0.988818	0.940851	1.03923	1557	1.00054
prot-a-1835	ebi-a-GCST007090	Knee osteoarthritis || id:ebi-a-GCST007090	Epididymis-specific alpha-mannosidase || id:prot-a-1835	Weighted mode	3	0.00059535	0.0276429	0.984773	-0.0535848	0.0547755	1.0006	0.947826	1.0563	2318	1.00644
prot-a-1836	ebi-a-GCST007090	Knee osteoarthritis || id:ebi-a-GCST007090	Beta-mannosidase || id:prot-a-1836	Weighted median	3	-0.0237323	0.016134	0.141305	-0.055355	0.00789035	0.976547	0.946149	1.00792	386	0.86723
prot-a-1836	ebi-a-GCST007090	Knee osteoarthritis || id:ebi-a-GCST007090	Beta-mannosidase || id:prot-a-1836	Inverse variance weighted	3	-0.0223277	0.0188782	0.236917	-0.059329	0.0146735	0.97792	0.942397	1.01478	585	0.959414
prot-a-1836	ebi-a-GCST007090	Knee osteoarthritis || id:ebi-a-GCST007090	Beta-mannosidase || id:prot-a-1836	Weighted mode	3	-0.0236742	0.0179217	0.317391	-0.0588007	0.0114522	0.976604	0.942895	1.01152	758	0.991952
prot-a-1836	ebi-a-GCST007090	Knee osteoarthritis || id:ebi-a-GCST007090	Beta-mannosidase || id:prot-a-1836	MR Egger	3	-0.0260258	0.0594037	0.737122	-0.142457	0.0904054	0.97431	0.867225	1.09462	1728	1.01056
prot-a-1837	ebi-a-GCST007090	Knee osteoarthritis || id:ebi-a-GCST007090	Glycoprotein endo-alpha-1,2-mannosidase || id:prot-a-1837	Inverse variance weighted	2	0.0326582	0.0095991	0.000668428	0.0138439	0.0514724	1.0332	1.01394	1.05282	19	0.0833424
prot-a-1838	ebi-a-GCST007090	Knee osteoarthritis || id:ebi-a-GCST007090	MANSC domain-containing protein 1 || id:prot-a-1838	Inverse variance weighted	2	0.021716	0.0265331	0.413101	-0.0302889	0.0737209	1.02195	0.970165	1.07651	973	1.00579
prot-a-1841	ebi-a-GCST007090	Knee osteoarthritis || id:ebi-a-GCST007090	Dual specificity mitogen-activated protein kinase kinase 3 || id:prot-a-1841	Inverse variance weighted	2	0.0367198	0.032009	0.251311	-0.0260178	0.0994574	1.0374	0.974318	1.10457	617	0.96492
prot-a-1842	ebi-a-GCST007090	Knee osteoarthritis || id:ebi-a-GCST007090	Dual specificity mitogen-activated protein kinase kinase 4 || id:prot-a-1842	MR Egger	3	-0.0299583	0.0460318	0.632702	-0.120181	0.0602641	0.970486	0.88676	1.06212	1502	0.997917
prot-a-1842	ebi-a-GCST007090	Knee osteoarthritis || id:ebi-a-GCST007090	Dual specificity mitogen-activated protein kinase kinase 4 || id:prot-a-1842	Weighted median	3	0.00551367	0.012486	0.658787	-0.0189588	0.0299862	1.00553	0.98122	1.03044	1561	0.999786
prot-a-1842	ebi-a-GCST007090	Knee osteoarthritis || id:ebi-a-GCST007090	Dual specificity mitogen-activated protein kinase kinase 4 || id:prot-a-1842	Weighted mode	3	0.00417677	0.0139103	0.792311	-0.0230875	0.031441	1.00419	0.977177	1.03194	1873	1.00213
prot-a-1842	ebi-a-GCST007090	Knee osteoarthritis || id:ebi-a-GCST007090	Dual specificity mitogen-activated protein kinase kinase 4 || id:prot-a-1842	Inverse variance weighted	3	0.00330681	0.0209101	0.874343	-0.0376771	0.0442907	1.00331	0.963024	1.04529	2062	1.00452
prot-a-1846	ebi-a-GCST007090	Knee osteoarthritis || id:ebi-a-GCST007090	Mitogen-activated protein kinase 13 || id:prot-a-1846	Inverse variance weighted	2	0.0183124	0.0176939	0.30069	-0.0163677	0.0529924	1.01848	0.983766	1.05442	719	0.990731
prot-a-1848	ebi-a-GCST007090	Knee osteoarthritis || id:ebi-a-GCST007090	Mitogen-activated protein kinase 3 || id:prot-a-1848	Inverse variance weighted	2	0.00648316	0.0608817	0.915195	-0.112845	0.125811	1.0065	0.893289	1.13407	2178	0.995454
prot-a-1852	ebi-a-GCST007090	Knee osteoarthritis || id:ebi-a-GCST007090	MAP kinase-activated protein kinase 3 || id:prot-a-1852	Inverse variance weighted	2	-0.00200409	0.024071	0.933647	-0.0491833	0.0451751	0.997998	0.952007	1.04621	2218	0.997209
prot-a-1854	ebi-a-GCST007090	Knee osteoarthritis || id:ebi-a-GCST007090	MAP kinase-activated protein kinase 5 || id:prot-a-1854	Inverse variance weighted	4	0.00651043	0.00942764	0.489837	-0.0119677	0.0249886	1.00653	0.988104	1.0253	1136	1.0215
prot-a-1854	ebi-a-GCST007090	Knee osteoarthritis || id:ebi-a-GCST007090	MAP kinase-activated protein kinase 5 || id:prot-a-1854	Weighted median	4	0.0059864	0.00955319	0.530896	-0.0127379	0.0247107	1.006	0.987343	1.02502	1245	1.0102
prot-a-1854	ebi-a-GCST007090	Knee osteoarthritis || id:ebi-a-GCST007090	MAP kinase-activated protein kinase 5 || id:prot-a-1854	Weighted mode	4	0.00609962	0.00968558	0.573546	-0.0128841	0.0250834	1.00612	0.987199	1.0254	1364	0.996137
prot-a-1854	ebi-a-GCST007090	Knee osteoarthritis || id:ebi-a-GCST007090	MAP kinase-activated protein kinase 5 || id:prot-a-1854	MR Egger	4	-0.0091407	0.0219073	0.717023	-0.052079	0.0337976	0.990901	0.949254	1.03438	1677	1.0129
prot-a-1858	ebi-a-GCST007090	Knee osteoarthritis || id:ebi-a-GCST007090	Matrilin-3 || id:prot-a-1858	Weighted median	3	-0.083732	0.0481217	0.0818583	-0.178051	0.0105866	0.919678	0.8369	1.01064	266	0.729031
prot-a-1858	ebi-a-GCST007090	Knee osteoarthritis || id:ebi-a-GCST007090	Matrilin-3 || id:prot-a-1858	Inverse variance weighted	3	-0.0610082	0.0371985	0.10099	-0.133917	0.0119009	0.940816	0.874663	1.01197	304	0.786994
prot-a-1858	ebi-a-GCST007090	Knee osteoarthritis || id:ebi-a-GCST007090	Matrilin-3 || id:prot-a-1858	Weighted mode	3	-0.0949582	0.0599827	0.254235	-0.212524	0.0226079	0.909411	0.808541	1.02287	625	0.963652
prot-a-1858	ebi-a-GCST007090	Knee osteoarthritis || id:ebi-a-GCST007090	Matrilin-3 || id:prot-a-1858	MR Egger	3	-0.0145407	0.0798818	0.885373	-0.171109	0.142028	0.985565	0.84273	1.15261	2085	1.00597
prot-a-1863	ebi-a-GCST007090	Knee osteoarthritis || id:ebi-a-GCST007090	Mannose-binding protein C || id:prot-a-1863	Inverse variance weighted	4	-0.00726988	0.0223232	0.744678	-0.0510233	0.0364835	0.992756	0.950257	1.03716	1753	1.00636
prot-a-1863	ebi-a-GCST007090	Knee osteoarthritis || id:ebi-a-GCST007090	Mannose-binding protein C || id:prot-a-1863	Weighted median	4	-0.00295687	0.0100981	0.769664	-0.0227491	0.0168354	0.997047	0.977508	1.01698	1813	1.0057
prot-a-1863	ebi-a-GCST007090	Knee osteoarthritis || id:ebi-a-GCST007090	Mannose-binding protein C || id:prot-a-1863	Weighted mode	4	-0.0028349	0.0103333	0.801626	-0.0230882	0.0174184	0.997169	0.977176	1.01757	1899	1.00003
prot-a-1863	ebi-a-GCST007090	Knee osteoarthritis || id:ebi-a-GCST007090	Mannose-binding protein C || id:prot-a-1863	MR Egger	4	0.0074313	0.0466718	0.888118	-0.0840455	0.0989081	1.00746	0.919389	1.10396	2095	1.00427
prot-a-1865	ebi-a-GCST007090	Knee osteoarthritis || id:ebi-a-GCST007090	Mast cell-expressed membrane protein 1 || id:prot-a-1865	Inverse variance weighted	2	-0.12342	0.0512517	0.0160348	-0.223874	-0.022967	0.883892	0.799416	0.977295	99	0.383702
prot-a-1867	ebi-a-GCST007090	Knee osteoarthritis || id:ebi-a-GCST007090	Multiple coagulation factor deficiency protein 2 || id:prot-a-1867	Weighted median	3	0.00688211	0.00891839	0.440306	-0.0105979	0.0243622	1.00691	0.989458	1.02466	1024	1.01864
prot-a-1867	ebi-a-GCST007090	Knee osteoarthritis || id:ebi-a-GCST007090	Multiple coagulation factor deficiency protein 2 || id:prot-a-1867	Weighted mode	3	0.00682693	0.00892084	0.524079	-0.0106579	0.0243118	1.00685	0.989399	1.02461	1223	1.01516
prot-a-1867	ebi-a-GCST007090	Knee osteoarthritis || id:ebi-a-GCST007090	Multiple coagulation factor deficiency protein 2 || id:prot-a-1867	MR Egger	3	0.0646991	0.0846268	0.584459	-0.101169	0.230568	1.06684	0.90378	1.25931	1389	0.996819
prot-a-1867	ebi-a-GCST007090	Knee osteoarthritis || id:ebi-a-GCST007090	Multiple coagulation factor deficiency protein 2 || id:prot-a-1867	Inverse variance weighted	3	0.00535967	0.0103353	0.604055	-0.0148976	0.0256169	1.00537	0.985213	1.02595	1436	0.996523
prot-a-187	ebi-a-GCST007090	Knee osteoarthritis || id:ebi-a-GCST007090	Agouti-signaling protein || id:prot-a-187	Inverse variance weighted	2	0.0601572	0.0249415	0.0158682	0.0112719	0.109043	1.062	1.01134	1.11521	98	0.38359
prot-a-1876	ebi-a-GCST007090	Knee osteoarthritis || id:ebi-a-GCST007090	Mediator of RNA polymerase II transcription subunit 4 || id:prot-a-1876	Inverse variance weighted	2	0.025074	0.0290092	0.387397	-0.0317841	0.0819322	1.02539	0.968716	1.08538	912	1.0063
prot-a-1879	ebi-a-GCST007090	Knee osteoarthritis || id:ebi-a-GCST007090	Protein MENT || id:prot-a-1879	Weighted median	3	0.0131421	0.0267966	0.623823	-0.0393792	0.0656633	1.01323	0.961386	1.06787	1483	0.996518
prot-a-1879	ebi-a-GCST007090	Knee osteoarthritis || id:ebi-a-GCST007090	Protein MENT || id:prot-a-1879	Inverse variance weighted	3	0.0107946	0.0249437	0.665189	-0.038095	0.0596842	1.01085	0.962622	1.0615	1577	0.99926
prot-a-1879	ebi-a-GCST007090	Knee osteoarthritis || id:ebi-a-GCST007090	Protein MENT || id:prot-a-1879	Weighted mode	3	0.0140835	0.0296169	0.681289	-0.0439656	0.0721326	1.01418	0.956987	1.0748	1606	1.00497
prot-a-1879	ebi-a-GCST007090	Knee osteoarthritis || id:ebi-a-GCST007090	Protein MENT || id:prot-a-1879	MR Egger	3	0.0202236	0.0729928	0.827932	-0.122842	0.16329	1.02043	0.884403	1.17738	1958	1.00172
prot-a-1882	ebi-a-GCST007090	Knee osteoarthritis || id:ebi-a-GCST007090	Hepatocyte growth factor receptor || id:prot-a-1882	Inverse variance weighted	2	-0.0665577	0.0455247	0.143738	-0.155786	0.0226708	0.935609	0.855742	1.02293	393	0.866451
prot-a-1883	ebi-a-GCST007090	Knee osteoarthritis || id:ebi-a-GCST007090	tRNA (guanine-N(7)-)-methyltransferase || id:prot-a-1883	Inverse variance weighted	2	0.0081453	0.0282233	0.772886	-0.0471723	0.0634629	1.00818	0.953923	1.06552	1822	1.00492
prot-a-1885	ebi-a-GCST007090	Knee osteoarthritis || id:ebi-a-GCST007090	Microfibrillar-associated protein 2 || id:prot-a-1885	Inverse variance weighted	3	-0.0218202	0.0305484	0.475053	-0.0816951	0.0380547	0.978416	0.921553	1.03879	1094	1.0287
prot-a-1885	ebi-a-GCST007090	Knee osteoarthritis || id:ebi-a-GCST007090	Microfibrillar-associated protein 2 || id:prot-a-1885	Weighted median	3	-0.0246551	0.034873	0.479568	-0.0930061	0.0436959	0.975646	0.911188	1.04466	1107	1.02628
prot-a-1885	ebi-a-GCST007090	Knee osteoarthritis || id:ebi-a-GCST007090	Microfibrillar-associated protein 2 || id:prot-a-1885	Weighted mode	3	-0.0286133	0.0447951	0.588369	-0.116412	0.0591852	0.971792	0.890109	1.06097	1401	0.994894
prot-a-1885	ebi-a-GCST007090	Knee osteoarthritis || id:ebi-a-GCST007090	Microfibrillar-associated protein 2 || id:prot-a-1885	MR Egger	3	0.12518	0.182359	0.617027	-0.232244	0.482604	1.13335	0.792752	1.62029	1462	0.999821
prot-a-189	ebi-a-GCST007090	Knee osteoarthritis || id:ebi-a-GCST007090	N-acetylserotonin O-methyltransferase-like protein || id:prot-a-189	Inverse variance weighted	2	0.0425604	0.0676439	0.529229	-0.0900215	0.175142	1.04348	0.913911	1.19142	1240	1.01108
prot-a-1891	ebi-a-GCST007090	Knee osteoarthritis || id:ebi-a-GCST007090	MAX gene-associated protein || id:prot-a-1891	Inverse variance weighted	2	0.00607731	0.0219855	0.782223	-0.0370143	0.0491689	1.0061	0.963662	1.0504	1852	1.00059
prot-a-1893	ebi-a-GCST007090	Knee osteoarthritis || id:ebi-a-GCST007090	Alpha-1,6-mannosyl-glycoprotein 2-beta-N-acetylglucosaminyltransferase || id:prot-a-1893	Inverse variance weighted	2	-0.0668847	0.0501684	0.182465	-0.165215	0.0314455	0.935303	0.847712	1.03195	462	0.935629
prot-a-1896	ebi-a-GCST007090	Knee osteoarthritis || id:ebi-a-GCST007090	Melanoma-derived growth regulatory protein || id:prot-a-1896	Inverse variance weighted	2	0.00757393	0.0115625	0.512441	-0.0150886	0.0302365	1.0076	0.985025	1.0307	1198	1.01333
prot-a-1898	ebi-a-GCST007090	Knee osteoarthritis || id:ebi-a-GCST007090	MHC class I polypeptide-related sequence B || id:prot-a-1898	Weighted median	4	-0.0527722	0.0164894	0.00137253	-0.0850915	-0.020453	0.948596	0.918428	0.979755	33	0.0985307
prot-a-1898	ebi-a-GCST007090	Knee osteoarthritis || id:ebi-a-GCST007090	MHC class I polypeptide-related sequence B || id:prot-a-1898	Inverse variance weighted	4	-0.0636208	0.0287811	0.02707	-0.120032	-0.00720986	0.938361	0.886892	0.992816	126	0.508959
prot-a-1898	ebi-a-GCST007090	Knee osteoarthritis || id:ebi-a-GCST007090	MHC class I polypeptide-related sequence B || id:prot-a-1898	Weighted mode	4	-0.0515601	0.0175942	0.0609751	-0.0860447	-0.0170755	0.949747	0.917553	0.983069	204	0.708088
prot-a-1898	ebi-a-GCST007090	Knee osteoarthritis || id:ebi-a-GCST007090	MHC class I polypeptide-related sequence B || id:prot-a-1898	MR Egger	4	0.00319136	0.0259548	0.913382	-0.04768	0.0540627	1.0032	0.953439	1.05555	2173	0.995767
prot-a-19	ebi-a-GCST007090	Knee osteoarthritis || id:ebi-a-GCST007090	Lysosomal acid phosphatase || id:prot-a-19	Weighted median	3	-0.0713828	0.0218065	0.00106237	-0.114123	-0.0286421	0.931105	0.892148	0.971764	28	0.089884
prot-a-19	ebi-a-GCST007090	Knee osteoarthritis || id:ebi-a-GCST007090	Lysosomal acid phosphatase || id:prot-a-19	Inverse variance weighted	3	-0.0731787	0.0254918	0.00409593	-0.123143	-0.0232148	0.929435	0.884138	0.977053	47	0.206453
prot-a-19	ebi-a-GCST007090	Knee osteoarthritis || id:ebi-a-GCST007090	Lysosomal acid phosphatase || id:prot-a-19	Weighted mode	3	-0.100818	0.0271867	0.065639	-0.154104	-0.0475317	0.904098	0.857183	0.95358	219	0.710041
prot-a-19	ebi-a-GCST007090	Knee osteoarthritis || id:ebi-a-GCST007090	Lysosomal acid phosphatase || id:prot-a-19	MR Egger	3	-0.115053	0.0366629	0.196389	-0.186913	-0.0431942	0.891318	0.829516	0.957725	495	0.939889
prot-a-1902	ebi-a-GCST007090	Knee osteoarthritis || id:ebi-a-GCST007090	MICOS complex subunit MIC10 || id:prot-a-1902	MR Egger	3	-0.00464269	0.0180643	0.839849	-0.0400487	0.0307634	0.995368	0.960743	1.03124	1982	1.00384
prot-a-1902	ebi-a-GCST007090	Knee osteoarthritis || id:ebi-a-GCST007090	MICOS complex subunit MIC10 || id:prot-a-1902	Weighted median	3	0.00127221	0.00776046	0.869783	-0.0139383	0.0164827	1.00127	0.986158	1.01662	2049	1.00562
prot-a-1902	ebi-a-GCST007090	Knee osteoarthritis || id:ebi-a-GCST007090	MICOS complex subunit MIC10 || id:prot-a-1902	Weighted mode	3	0.00133407	0.0078302	0.880391	-0.0140131	0.0166813	1.00133	0.986085	1.01682	2073	1.0061
prot-a-1902	ebi-a-GCST007090	Knee osteoarthritis || id:ebi-a-GCST007090	MICOS complex subunit MIC10 || id:prot-a-1902	Inverse variance weighted	3	0.00101322	0.00849509	0.90506	-0.0156372	0.0176636	1.00101	0.984484	1.01782	2148	0.998179
prot-a-1903	ebi-a-GCST007090	Knee osteoarthritis || id:ebi-a-GCST007090	Multiple inositol polyphosphate phosphatase 1 || id:prot-a-1903	Weighted median	3	-0.0575878	0.0280384	0.0399863	-0.112543	-0.00263253	0.944039	0.893559	0.997371	162	0.584738
prot-a-1903	ebi-a-GCST007090	Knee osteoarthritis || id:ebi-a-GCST007090	Multiple inositol polyphosphate phosphatase 1 || id:prot-a-1903	Inverse variance weighted	3	-0.0488105	0.0248958	0.0499264	-0.0976063	-1.48e-05	0.952362	0.907006	0.999985	183	0.646316
prot-a-1903	ebi-a-GCST007090	Knee osteoarthritis || id:ebi-a-GCST007090	Multiple inositol polyphosphate phosphatase 1 || id:prot-a-1903	Weighted mode	3	-0.0591149	0.0274669	0.164275	-0.11295	-0.00527986	0.942598	0.893195	0.994734	433	0.898773
prot-a-1903	ebi-a-GCST007090	Knee osteoarthritis || id:ebi-a-GCST007090	Multiple inositol polyphosphate phosphatase 1 || id:prot-a-1903	MR Egger	3	-0.122154	0.0768014	0.357318	-0.272685	0.0283767	0.885012	0.761333	1.02878	852	0.993529
prot-a-1904	ebi-a-GCST007090	Knee osteoarthritis || id:ebi-a-GCST007090	Malectin || id:prot-a-1904	Inverse variance weighted	2	0.0982031	0.04733	0.0379994	0.00543638	0.19097	1.10319	1.00545	1.21042	156	0.577055
prot-a-1906	ebi-a-GCST007090	Knee osteoarthritis || id:ebi-a-GCST007090	Promotilin || id:prot-a-1906	Inverse variance weighted	3	0.036933	0.0173547	0.0333268	0.00291776	0.0709483	1.03762	1.00292	1.07353	144	0.548272
prot-a-1906	ebi-a-GCST007090	Knee osteoarthritis || id:ebi-a-GCST007090	Promotilin || id:prot-a-1906	Weighted median	3	0.0349121	0.0185301	0.0595556	-0.00140701	0.0712312	1.03553	0.998594	1.07383	200	0.705436
prot-a-1906	ebi-a-GCST007090	Knee osteoarthritis || id:ebi-a-GCST007090	Promotilin || id:prot-a-1906	Weighted mode	3	0.0342093	0.018328	0.202948	-0.00171356	0.0701322	1.0348	0.998288	1.07265	514	0.935376
prot-a-1906	ebi-a-GCST007090	Knee osteoarthritis || id:ebi-a-GCST007090	Promotilin || id:prot-a-1906	MR Egger	3	0.0225378	0.0431725	0.693707	-0.0620804	0.107156	1.02279	0.939807	1.11311	1634	1.00575
prot-a-1911	ebi-a-GCST007090	Knee osteoarthritis || id:ebi-a-GCST007090	Stromelysin-2 || id:prot-a-1911	Inverse variance weighted	3	-0.0469581	0.0275823	0.0886675	-0.10102	0.0071033	0.954127	0.903915	1.00713	283	0.742237
prot-a-1911	ebi-a-GCST007090	Knee osteoarthritis || id:ebi-a-GCST007090	Stromelysin-2 || id:prot-a-1911	Weighted median	3	-0.0515336	0.03054	0.0915241	-0.111392	0.00832483	0.949772	0.894588	1.00836	291	0.745088
prot-a-1911	ebi-a-GCST007090	Knee osteoarthritis || id:ebi-a-GCST007090	Stromelysin-2 || id:prot-a-1911	Weighted mode	3	-0.0550219	0.0346961	0.253665	-0.123026	0.0129824	0.946464	0.88424	1.01307	623	0.964578
prot-a-1911	ebi-a-GCST007090	Knee osteoarthritis || id:ebi-a-GCST007090	Stromelysin-2 || id:prot-a-1911	MR Egger	3	-0.0736064	0.050662	0.383766	-0.172904	0.025691	0.929037	0.841218	1.02602	906	1.00347
prot-a-1912	ebi-a-GCST007090	Knee osteoarthritis || id:ebi-a-GCST007090	Macrophage metalloelastase || id:prot-a-1912	Inverse variance weighted	2	0.0284096	0.0174503	0.103518	-0.00579294	0.0626122	1.02882	0.994224	1.06461	308	0.796215
prot-a-1917	ebi-a-GCST007090	Knee osteoarthritis || id:ebi-a-GCST007090	Matrix metalloproteinase-17 || id:prot-a-1917	Inverse variance weighted	3	-0.081476	0.0380756	0.0323669	-0.156104	-0.00684787	0.921755	0.85547	0.993176	142	0.539981
prot-a-1917	ebi-a-GCST007090	Knee osteoarthritis || id:ebi-a-GCST007090	Matrix metalloproteinase-17 || id:prot-a-1917	Weighted median	3	-0.0834252	0.0474361	0.0786311	-0.1764	0.00954963	0.91996	0.838283	1.0096	257	0.724814
prot-a-1917	ebi-a-GCST007090	Knee osteoarthritis || id:ebi-a-GCST007090	Matrix metalloproteinase-17 || id:prot-a-1917	Weighted mode	3	-0.088294	0.0552333	0.251026	-0.196551	0.0199633	0.915492	0.821559	1.02016	615	0.966962
prot-a-1917	ebi-a-GCST007090	Knee osteoarthritis || id:ebi-a-GCST007090	Matrix metalloproteinase-17 || id:prot-a-1917	MR Egger	3	-0.0808468	0.101474	0.571721	-0.279736	0.118043	0.922335	0.755983	1.12529	1357	0.998089
prot-a-1920	ebi-a-GCST007090	Knee osteoarthritis || id:ebi-a-GCST007090	Neutrophil collagenase || id:prot-a-1920	Weighted median	5	-0.00907218	0.0115014	0.430234	-0.0316149	0.0134705	0.990969	0.96888	1.01356	1004	1.01516
prot-a-1920	ebi-a-GCST007090	Knee osteoarthritis || id:ebi-a-GCST007090	Neutrophil collagenase || id:prot-a-1920	Weighted mode	5	-0.0100992	0.0130089	0.480903	-0.0355967	0.0153983	0.989952	0.965029	1.01552	1111	1.02543
prot-a-1920	ebi-a-GCST007090	Knee osteoarthritis || id:ebi-a-GCST007090	Neutrophil collagenase || id:prot-a-1920	Inverse variance weighted	5	-0.00662773	0.0114845	0.563872	-0.0291374	0.015882	0.993394	0.971283	1.01601	1332	1.00286
prot-a-1920	ebi-a-GCST007090	Knee osteoarthritis || id:ebi-a-GCST007090	Neutrophil collagenase || id:prot-a-1920	MR Egger	5	-0.00663786	0.0208313	0.770889	-0.0474672	0.0341915	0.993384	0.953642	1.03478	1818	1.00453
prot-a-1921	ebi-a-GCST007090	Knee osteoarthritis || id:ebi-a-GCST007090	Matrix metalloproteinase-9 || id:prot-a-1921	Inverse variance weighted	3	0.0260608	0.0295259	0.377428	-0.0318099	0.0839315	1.0264	0.968691	1.08755	898	0.995688
prot-a-1921	ebi-a-GCST007090	Knee osteoarthritis || id:ebi-a-GCST007090	Matrix metalloproteinase-9 || id:prot-a-1921	Weighted median	3	0.0203027	0.0321881	0.528202	-0.0427859	0.0833914	1.02051	0.958116	1.08697	1235	1.01321
prot-a-1921	ebi-a-GCST007090	Knee osteoarthritis || id:ebi-a-GCST007090	Matrix metalloproteinase-9 || id:prot-a-1921	Weighted mode	3	0.0165553	0.040384	0.721585	-0.0625973	0.0957078	1.01669	0.939322	1.10044	1688	1.0127
prot-a-1921	ebi-a-GCST007090	Knee osteoarthritis || id:ebi-a-GCST007090	Matrix metalloproteinase-9 || id:prot-a-1921	MR Egger	3	0.0285488	0.0797043	0.781037	-0.127672	0.184769	1.02896	0.880142	1.20294	1847	1.00177
prot-a-1922	ebi-a-GCST007090	Knee osteoarthritis || id:ebi-a-GCST007090	Multimerin-2 || id:prot-a-1922	Weighted median	4	0.0139249	0.0149341	0.351117	-0.0153459	0.0431958	1.01402	0.984771	1.04414	836	0.994972
prot-a-1922	ebi-a-GCST007090	Knee osteoarthritis || id:ebi-a-GCST007090	Multimerin-2 || id:prot-a-1922	Weighted mode	4	0.0148664	0.0149865	0.39433	-0.0145072	0.04424	1.01498	0.985598	1.04523	929	1.00556
prot-a-1922	ebi-a-GCST007090	Knee osteoarthritis || id:ebi-a-GCST007090	Multimerin-2 || id:prot-a-1922	MR Egger	4	0.0241508	0.0302025	0.507807	-0.0350461	0.0833477	1.02444	0.965561	1.08692	1181	1.01862
prot-a-1922	ebi-a-GCST007090	Knee osteoarthritis || id:ebi-a-GCST007090	Multimerin-2 || id:prot-a-1922	Inverse variance weighted	4	0.00896588	0.0198452	0.65142	-0.0299307	0.0478625	1.00901	0.970513	1.04903	1539	1.00274
prot-a-193	ebi-a-GCST007090	Knee osteoarthritis || id:ebi-a-GCST007090	Retroviral-like aspartic protease 1 || id:prot-a-193	Inverse variance weighted	2	0.0195476	0.0163896	0.232994	-0.0125761	0.0516712	1.01974	0.987503	1.05303	570	0.968357
prot-a-1930	ebi-a-GCST007090	Knee osteoarthritis || id:ebi-a-GCST007090	Myeloperoxidase || id:prot-a-1930	Inverse variance weighted	4	0.0107042	0.0303054	0.72393	-0.0486944	0.0701027	1.01076	0.952472	1.07262	1693	1.01299
prot-a-1930	ebi-a-GCST007090	Knee osteoarthritis || id:ebi-a-GCST007090	Myeloperoxidase || id:prot-a-1930	Weighted median	4	0.00984837	0.0302891	0.745071	-0.0495182	0.069215	1.0099	0.951688	1.07167	1755	1.00574
prot-a-1930	ebi-a-GCST007090	Knee osteoarthritis || id:ebi-a-GCST007090	Myeloperoxidase || id:prot-a-1930	Weighted mode	4	0.00746959	0.0344803	0.842389	-0.0601118	0.075051	1.0075	0.941659	1.07794	1989	1.00333
prot-a-1930	ebi-a-GCST007090	Knee osteoarthritis || id:ebi-a-GCST007090	Myeloperoxidase || id:prot-a-1930	MR Egger	4	0.001943	0.0733235	0.981266	-0.141771	0.145657	1.00194	0.86782	1.1568	2309	1.00676
prot-a-1931	ebi-a-GCST007090	Knee osteoarthritis || id:ebi-a-GCST007090	MAGUK p55 subfamily member 6 || id:prot-a-1931	MR Egger	3	0.176494	0.0737423	0.251956	0.0319588	0.321029	1.19303	1.03247	1.37854	619	0.964272
prot-a-1931	ebi-a-GCST007090	Knee osteoarthritis || id:ebi-a-GCST007090	MAGUK p55 subfamily member 6 || id:prot-a-1931	Inverse variance weighted	3	-0.0175499	0.0505119	0.72826	-0.116553	0.0814535	0.982603	0.889983	1.08486	1703	1.01306
prot-a-1931	ebi-a-GCST007090	Knee osteoarthritis || id:ebi-a-GCST007090	MAGUK p55 subfamily member 6 || id:prot-a-1931	Weighted mode	3	0.00923301	0.0293727	0.783024	-0.0483376	0.0668036	1.00928	0.952812	1.06909	1855	0.999991
prot-a-1931	ebi-a-GCST007090	Knee osteoarthritis || id:ebi-a-GCST007090	MAGUK p55 subfamily member 6 || id:prot-a-1931	Weighted median	3	0.00622222	0.0284951	0.827148	-0.0496282	0.0620727	1.00624	0.951583	1.06404	1957	1.00128
prot-a-1937	ebi-a-GCST007090	Knee osteoarthritis || id:ebi-a-GCST007090	Macrophage mannose receptor 1 || id:prot-a-1937	Inverse variance weighted	2	0.00354026	0.0179158	0.843354	-0.0315748	0.0386553	1.00355	0.968919	1.03941	1990	1.00397
prot-a-1938	ebi-a-GCST007090	Knee osteoarthritis || id:ebi-a-GCST007090	C-type mannose receptor 2 || id:prot-a-1938	Weighted median	3	0.0347004	0.0432062	0.421897	-0.0499838	0.119385	1.03531	0.951245	1.1268	990	1.00957
prot-a-1938	ebi-a-GCST007090	Knee osteoarthritis || id:ebi-a-GCST007090	C-type mannose receptor 2 || id:prot-a-1938	Weighted mode	3	0.0506775	0.0588725	0.480064	-0.0647127	0.166068	1.05198	0.937337	1.18065	1109	1.02549
prot-a-1938	ebi-a-GCST007090	Knee osteoarthritis || id:ebi-a-GCST007090	C-type mannose receptor 2 || id:prot-a-1938	Inverse variance weighted	3	0.0225323	0.0375705	0.548683	-0.0511058	0.0961705	1.02279	0.950178	1.10095	1295	1.00373
prot-a-1938	ebi-a-GCST007090	Knee osteoarthritis || id:ebi-a-GCST007090	C-type mannose receptor 2 || id:prot-a-1938	MR Egger	3	-0.053547	0.437712	0.922505	-0.911463	0.804369	0.947861	0.401936	2.23528	2196	0.99518
prot-a-1942	ebi-a-GCST007090	Knee osteoarthritis || id:ebi-a-GCST007090	39S ribosomal protein L33, mitochondrial || id:prot-a-1942	Inverse variance weighted	2	-0.0423434	0.0303259	0.162631	-0.101782	0.0170954	0.958541	0.903226	1.01724	427	0.902278
prot-a-1950	ebi-a-GCST007090	Knee osteoarthritis || id:ebi-a-GCST007090	Prostate-associated microseminoprotein || id:prot-a-1950	Inverse variance weighted	3	0.0974316	0.0948716	0.304428	-0.0885168	0.28338	1.10234	0.915288	1.32761	727	0.99201
prot-a-1950	ebi-a-GCST007090	Knee osteoarthritis || id:ebi-a-GCST007090	Prostate-associated microseminoprotein || id:prot-a-1950	Weighted median	3	0.04433	0.0529627	0.40259	-0.0594769	0.148137	1.04533	0.942257	1.15967	950	1.00393
prot-a-1950	ebi-a-GCST007090	Knee osteoarthritis || id:ebi-a-GCST007090	Prostate-associated microseminoprotein || id:prot-a-1950	MR Egger	3	1.97597	1.53621	0.420702	-1.035	4.98694	7.21358	0.355225	146.487	987	1.00977
prot-a-1950	ebi-a-GCST007090	Knee osteoarthritis || id:ebi-a-GCST007090	Prostate-associated microseminoprotein || id:prot-a-1950	Weighted mode	3	0.0167983	0.0599187	0.805545	-0.100642	0.134239	1.01694	0.904256	1.14367	1912	0.998084
prot-a-1955	ebi-a-GCST007090	Knee osteoarthritis || id:ebi-a-GCST007090	Macrophage-stimulating protein receptor || id:prot-a-1955	Inverse variance weighted	2	-0.138006	0.0433473	0.00145397	-0.222966	-0.0530449	0.871094	0.800142	0.948337	34	0.101307
prot-a-1958	ebi-a-GCST007090	Knee osteoarthritis || id:ebi-a-GCST007090	Metallothionein-1F || id:prot-a-1958	Inverse variance weighted	2	0.0220124	0.0499653	0.659535	-0.0759195	0.119944	1.02226	0.926891	1.12743	1563	0.999641
prot-a-1962	ebi-a-GCST007090	Knee osteoarthritis || id:ebi-a-GCST007090	5-formyltetrahydrofolate cyclo-ligase || id:prot-a-1962	Inverse variance weighted	2	0.0120621	0.0282237	0.669107	-0.0432563	0.0673805	1.01214	0.957666	1.0697	1581	1.0026
prot-a-1965	ebi-a-GCST007090	Knee osteoarthritis || id:ebi-a-GCST007090	Peptide chain release factor 1-like, mitochondrial || id:prot-a-1965	Inverse variance weighted	2	-0.0691369	0.0439598	0.115781	-0.155298	0.0170243	0.933199	0.85616	1.01717	331	0.82866
prot-a-197	ebi-a-GCST007090	Knee osteoarthritis || id:ebi-a-GCST007090	Cyclic AMP-dependent transcription factor ATF-6 alpha || id:prot-a-197	Inverse variance weighted	3	0.0164438	0.0258667	0.524962	-0.0342549	0.0671425	1.01658	0.966325	1.06945	1227	1.01356
prot-a-197	ebi-a-GCST007090	Knee osteoarthritis || id:ebi-a-GCST007090	Cyclic AMP-dependent transcription factor ATF-6 alpha || id:prot-a-197	Weighted median	3	0.0119505	0.0301387	0.691723	-0.0471213	0.0710224	1.01202	0.953972	1.07361	1628	1.00657
prot-a-197	ebi-a-GCST007090	Knee osteoarthritis || id:ebi-a-GCST007090	Cyclic AMP-dependent transcription factor ATF-6 alpha || id:prot-a-197	MR Egger	3	0.00978094	0.0541696	0.886276	-0.0963914	0.115953	1.00983	0.908108	1.12294	2088	1.00555
prot-a-197	ebi-a-GCST007090	Knee osteoarthritis || id:ebi-a-GCST007090	Cyclic AMP-dependent transcription factor ATF-6 alpha || id:prot-a-197	Weighted mode	3	0.000223143	0.0336084	0.995305	-0.0656493	0.0660956	1.00022	0.936459	1.06833	2351	1.00293
prot-a-1982	ebi-a-GCST007090	Knee osteoarthritis || id:ebi-a-GCST007090	Myelin regulatory factor || id:prot-a-1982	Inverse variance weighted	2	-0.0769604	0.100842	0.445358	-0.274611	0.12069	0.925927	0.759868	1.12828	1044	1.01059
prot-a-1990	ebi-a-GCST007090	Knee osteoarthritis || id:ebi-a-GCST007090	N-acylethanolamine-hydrolyzing acid amidase || id:prot-a-1990	Inverse variance weighted	2	0.0160621	0.0163119	0.324778	-0.0159092	0.0480333	1.01619	0.984217	1.04921	775	0.992774
prot-a-1991	ebi-a-GCST007090	Knee osteoarthritis || id:ebi-a-GCST007090	N-acetylated-alpha-linked acidic dipeptidase 2 || id:prot-a-1991	Inverse variance weighted	3	-0.0655349	0.0239855	0.00628997	-0.112547	-0.0185233	0.936566	0.893556	0.981647	57	0.26142
prot-a-1991	ebi-a-GCST007090	Knee osteoarthritis || id:ebi-a-GCST007090	N-acetylated-alpha-linked acidic dipeptidase 2 || id:prot-a-1991	Weighted median	3	-0.0562056	0.0275241	0.041147	-0.110153	-0.00225823	0.945345	0.895697	0.997744	166	0.587213
prot-a-1991	ebi-a-GCST007090	Knee osteoarthritis || id:ebi-a-GCST007090	N-acetylated-alpha-linked acidic dipeptidase 2 || id:prot-a-1991	Weighted mode	3	-0.0561859	0.0300673	0.202611	-0.115118	0.00274602	0.945363	0.891261	1.00275	513	0.935644
prot-a-1991	ebi-a-GCST007090	Knee osteoarthritis || id:ebi-a-GCST007090	N-acetylated-alpha-linked acidic dipeptidase 2 || id:prot-a-1991	MR Egger	3	-0.100206	0.0929715	0.476169	-0.282431	0.0820179	0.904651	0.753949	1.08548	1097	1.0283
prot-a-1995	ebi-a-GCST007090	Knee osteoarthritis || id:ebi-a-GCST007090	N-acetyl-D-glucosamine kinase || id:prot-a-1995	Weighted mode	3	0.032618	0.0221952	0.279446	-0.0108846	0.0761206	1.03316	0.989174	1.07909	677	0.977854
prot-a-1995	ebi-a-GCST007090	Knee osteoarthritis || id:ebi-a-GCST007090	N-acetyl-D-glucosamine kinase || id:prot-a-1995	Inverse variance weighted	3	0.0168292	0.0173859	0.333055	-0.0172472	0.0509056	1.01697	0.982901	1.05222	792	0.996221
prot-a-1995	ebi-a-GCST007090	Knee osteoarthritis || id:ebi-a-GCST007090	N-acetyl-D-glucosamine kinase || id:prot-a-1995	Weighted median	3	0.0166133	0.0181268	0.359401	-0.0189152	0.0521418	1.01675	0.981263	1.05353	856	0.99465
prot-a-1995	ebi-a-GCST007090	Knee osteoarthritis || id:ebi-a-GCST007090	N-acetyl-D-glucosamine kinase || id:prot-a-1995	MR Egger	3	0.0705228	0.0662602	0.480167	-0.0593472	0.200393	1.07307	0.94238	1.22188	1110	1.02479
prot-a-1999	ebi-a-GCST007090	Knee osteoarthritis || id:ebi-a-GCST007090	Nucleosome assembly protein 1-like 2 || id:prot-a-1999	Inverse variance weighted	2	0.0178882	0.0320292	0.576504	-0.0448889	0.0806654	1.01805	0.956104	1.08401	1369	0.997618
prot-a-20	ebi-a-GCST007090	Knee osteoarthritis || id:ebi-a-GCST007090	Tartrate-resistant acid phosphatase type 5 || id:prot-a-20	Inverse variance weighted	2	0.0115339	0.0240297	0.631237	-0.0355643	0.0586322	1.0116	0.965061	1.06039	1500	0.996934
prot-a-2000	ebi-a-GCST007090	Knee osteoarthritis || id:ebi-a-GCST007090	Beta-soluble NSF attachment protein || id:prot-a-2000	Inverse variance weighted	2	-0.0437324	0.030611	0.153105	-0.10373	0.0162652	0.95721	0.901469	1.0164	414	0.876103
prot-a-2001	ebi-a-GCST007090	Knee osteoarthritis || id:ebi-a-GCST007090	Arylamine N-acetyltransferase 1 || id:prot-a-2001	Inverse variance weighted	2	-0.0857733	0.0255204	0.000776672	-0.135793	-0.0357534	0.917802	0.873023	0.964878	23	0.0799972
prot-a-2006	ebi-a-GCST007090	Knee osteoarthritis || id:ebi-a-GCST007090	Neural cell adhesion molecule 1, 120 kDa isoform || id:prot-a-2006	MR Egger	3	-0.299016	0.552231	0.684065	-1.38139	0.783357	0.741548	0.251229	2.18881	1610	1.00655
prot-a-2006	ebi-a-GCST007090	Knee osteoarthritis || id:ebi-a-GCST007090	Neural cell adhesion molecule 1, 120 kDa isoform || id:prot-a-2006	Inverse variance weighted	3	-0.0109366	0.0559225	0.844948	-0.120545	0.0986714	0.989123	0.886438	1.1037	1997	1.00234
prot-a-2006	ebi-a-GCST007090	Knee osteoarthritis || id:ebi-a-GCST007090	Neural cell adhesion molecule 1, 120 kDa isoform || id:prot-a-2006	Weighted median	3	-0.00622997	0.0387195	0.872172	-0.0821202	0.0696603	0.993789	0.921161	1.07214	2056	1.00495
prot-a-2006	ebi-a-GCST007090	Knee osteoarthritis || id:ebi-a-GCST007090	Neural cell adhesion molecule 1, 120 kDa isoform || id:prot-a-2006	Weighted mode	3	0.00816778	0.0616056	0.90666	-0.112579	0.128915	1.0082	0.893527	1.13759	2153	0.997621
prot-a-2007	ebi-a-GCST007090	Knee osteoarthritis || id:ebi-a-GCST007090	Neural cell adhesion molecule 1 || id:prot-a-2007	Inverse variance weighted	3	-0.0638844	0.0359308	0.0754067	-0.134309	0.00654004	0.938113	0.87432	1.00656	245	0.729137
prot-a-2007	ebi-a-GCST007090	Knee osteoarthritis || id:ebi-a-GCST007090	Neural cell adhesion molecule 1 || id:prot-a-2007	Weighted median	3	-0.0584656	0.0437835	0.181767	-0.144281	0.0273501	0.943211	0.865644	1.02773	460	0.9361
prot-a-2007	ebi-a-GCST007090	Knee osteoarthritis || id:ebi-a-GCST007090	Neural cell adhesion molecule 1 || id:prot-a-2007	Weighted mode	3	-0.0514634	0.0468973	0.386957	-0.143382	0.0404552	0.949838	0.866423	1.04128	911	1.00626
prot-a-2007	ebi-a-GCST007090	Knee osteoarthritis || id:ebi-a-GCST007090	Neural cell adhesion molecule 1 || id:prot-a-2007	MR Egger	3	-0.146113	0.27235	0.686521	-0.67992	0.387693	0.86406	0.506658	1.47358	1616	1.00642
prot-a-2008	ebi-a-GCST007090	Knee osteoarthritis || id:ebi-a-GCST007090	Neural cell adhesion molecule 2 || id:prot-a-2008	Inverse variance weighted	3	0.02102	0.044201	0.634391	-0.0656139	0.107654	1.02124	0.936492	1.11366	1506	0.997923
prot-a-2008	ebi-a-GCST007090	Knee osteoarthritis || id:ebi-a-GCST007090	Neural cell adhesion molecule 2 || id:prot-a-2008	Weighted mode	3	-0.0133324	0.0345086	0.736467	-0.0809693	0.0543045	0.986756	0.922222	1.05581	1725	1.01142
prot-a-2008	ebi-a-GCST007090	Knee osteoarthritis || id:ebi-a-GCST007090	Neural cell adhesion molecule 2 || id:prot-a-2008	MR Egger	3	-0.0514331	0.208439	0.845989	-0.459974	0.357108	0.949867	0.6313	1.42919	2001	1.00157
prot-a-2008	ebi-a-GCST007090	Knee osteoarthritis || id:ebi-a-GCST007090	Neural cell adhesion molecule 2 || id:prot-a-2008	Weighted median	3	-0.00507794	0.0303376	0.86707	-0.0645396	0.0543837	0.994935	0.937499	1.05589	2041	1.00641
prot-a-2009	ebi-a-GCST007090	Knee osteoarthritis || id:ebi-a-GCST007090	Neutrophil cytosol factor 2 || id:prot-a-2009	MR Egger	3	-0.351037	0.0985646	0.174264	-0.544223	-0.15785	0.703958	0.580292	0.853978	449	0.919445
prot-a-2009	ebi-a-GCST007090	Knee osteoarthritis || id:ebi-a-GCST007090	Neutrophil cytosol factor 2 || id:prot-a-2009	Weighted mode	3	0.0164766	0.0160356	0.412211	-0.0149533	0.0479064	1.01661	0.985158	1.04907	970	1.00673
prot-a-2009	ebi-a-GCST007090	Knee osteoarthritis || id:ebi-a-GCST007090	Neutrophil cytosol factor 2 || id:prot-a-2009	Weighted median	3	0.00544528	0.0160873	0.734999	-0.0260857	0.0369763	1.00546	0.974252	1.03767	1722	1.01116
prot-a-2009	ebi-a-GCST007090	Knee osteoarthritis || id:ebi-a-GCST007090	Neutrophil cytosol factor 2 || id:prot-a-2009	Inverse variance weighted	3	-0.0100681	0.039653	0.799569	-0.0877879	0.0676518	0.989982	0.915955	1.06999	1892	1.00115
prot-a-201	ebi-a-GCST007090	Knee osteoarthritis || id:ebi-a-GCST007090	Sarcoplasmic/endoplasmic reticulum calcium ATPase 3 || id:prot-a-201	Inverse variance weighted	3	-0.0771034	0.0351294	0.0281753	-0.145957	-0.00824967	0.925794	0.864195	0.991784	129	0.517421
prot-a-201	ebi-a-GCST007090	Knee osteoarthritis || id:ebi-a-GCST007090	Sarcoplasmic/endoplasmic reticulum calcium ATPase 3 || id:prot-a-201	Weighted median	3	-0.0758622	0.0425237	0.0744243	-0.159209	0.00748436	0.926944	0.852818	1.00751	241	0.731582
prot-a-201	ebi-a-GCST007090	Knee osteoarthritis || id:ebi-a-GCST007090	Sarcoplasmic/endoplasmic reticulum calcium ATPase 3 || id:prot-a-201	Weighted mode	3	-0.0560941	0.0489211	0.370209	-0.151979	0.0397911	0.94545	0.859006	1.04059	875	1.00231
prot-a-201	ebi-a-GCST007090	Knee osteoarthritis || id:ebi-a-GCST007090	Sarcoplasmic/endoplasmic reticulum calcium ATPase 3 || id:prot-a-201	MR Egger	3	-0.12279	0.0969705	0.425545	-0.312853	0.0672719	0.884449	0.731358	1.06959	995	1.01318
prot-a-2012	ebi-a-GCST007090	Knee osteoarthritis || id:ebi-a-GCST007090	Nuclear receptor coactivator 2 || id:prot-a-2012	Inverse variance weighted	2	0.037156	0.0461321	0.420574	-0.0532629	0.127575	1.03785	0.948131	1.13607	986	1.01049
prot-a-2016	ebi-a-GCST007090	Knee osteoarthritis || id:ebi-a-GCST007090	Natural cytotoxicity triggering receptor 3 || id:prot-a-2016	Inverse variance weighted	2	-0.0456316	0.0365975	0.212452	-0.117363	0.0260994	0.955394	0.889263	1.02644	536	0.93899
prot-a-2018	ebi-a-GCST007090	Knee osteoarthritis || id:ebi-a-GCST007090	Kinetochore protein NDC80 homolog || id:prot-a-2018	Weighted mode	4	-0.109736	0.135574	0.477518	-0.375461	0.15599	0.896071	0.686972	1.16881	1102	1.02653
prot-a-2018	ebi-a-GCST007090	Knee osteoarthritis || id:ebi-a-GCST007090	Kinetochore protein NDC80 homolog || id:prot-a-2018	Weighted median	4	-0.0272182	0.0492541	0.580532	-0.123756	0.0693199	0.973149	0.883595	1.07178	1379	0.997303
prot-a-2018	ebi-a-GCST007090	Knee osteoarthritis || id:ebi-a-GCST007090	Kinetochore protein NDC80 homolog || id:prot-a-2018	Inverse variance weighted	4	-0.0224323	0.0718367	0.754837	-0.163232	0.118368	0.977817	0.849394	1.12566	1777	1.00631
prot-a-2018	ebi-a-GCST007090	Knee osteoarthritis || id:ebi-a-GCST007090	Kinetochore protein NDC80 homolog || id:prot-a-2018	MR Egger	4	0.0337366	0.229533	0.896627	-0.416149	0.483622	1.03431	0.659582	1.62194	2119	1.00241
prot-a-202	ebi-a-GCST007090	Knee osteoarthritis || id:ebi-a-GCST007090	Potassium-transporting ATPase subunit beta || id:prot-a-202	Inverse variance weighted	2	-0.0390564	0.0413578	0.344989	-0.120118	0.0420049	0.961696	0.886816	1.0429	824	0.991843
prot-a-2021	ebi-a-GCST007090	Knee osteoarthritis || id:ebi-a-GCST007090	Bifunctional heparan sulfate N-deacetylase/N-sulfotransferase 1 || id:prot-a-2021	Inverse variance weighted	2	-0.059465	0.0449132	0.185503	-0.147495	0.0285648	0.942269	0.862867	1.02898	469	0.93701
prot-a-2023	ebi-a-GCST007090	Knee osteoarthritis || id:ebi-a-GCST007090	NADH dehydrogenase [ubiquinone] 1 beta subcomplex subunit 4 || id:prot-a-2023	Inverse variance weighted	2	-0.00997741	0.050581	0.843627	-0.109116	0.0891613	0.990072	0.896626	1.09326	1994	1.00228
prot-a-2025	ebi-a-GCST007090	Knee osteoarthritis || id:ebi-a-GCST007090	NADH dehydrogenase [ubiquinone] iron-sulfur protein 4, mitochondrial || id:prot-a-2025	Inverse variance weighted	2	0.0401818	0.0107951	0.000197467	0.0190234	0.0613401	1.041	1.01921	1.06326	10	0.0467799
prot-a-2030	ebi-a-GCST007090	Knee osteoarthritis || id:ebi-a-GCST007090	Protein kinase C-binding protein NELL1 || id:prot-a-2030	MR Egger	3	0.00847839	0.0253206	0.794304	-0.04115	0.0581068	1.00851	0.959685	1.05983	1881	1.00038
prot-a-2030	ebi-a-GCST007090	Knee osteoarthritis || id:ebi-a-GCST007090	Protein kinase C-binding protein NELL1 || id:prot-a-2030	Inverse variance weighted	3	-0.00224969	0.0171444	0.895601	-0.0358528	0.0313534	0.997753	0.964782	1.03185	2113	1.00411
prot-a-2030	ebi-a-GCST007090	Knee osteoarthritis || id:ebi-a-GCST007090	Protein kinase C-binding protein NELL1 || id:prot-a-2030	Weighted median	3	0.00141702	0.0173904	0.935058	-0.0326682	0.0355022	1.00142	0.96786	1.03614	2220	0.997816
prot-a-2030	ebi-a-GCST007090	Knee osteoarthritis || id:ebi-a-GCST007090	Protein kinase C-binding protein NELL1 || id:prot-a-2030	Weighted mode	3	0.00156171	0.0192956	0.942863	-0.0362577	0.0393811	1.00156	0.964392	1.04017	2236	0.998946
prot-a-2033	ebi-a-GCST007090	Knee osteoarthritis || id:ebi-a-GCST007090	Neogenin || id:prot-a-2033	Inverse variance weighted	2	-0.0614408	0.0850284	0.469931	-0.228097	0.105215	0.940409	0.796047	1.11095	1084	1.027
prot-a-2039	ebi-a-GCST007090	Knee osteoarthritis || id:ebi-a-GCST007090	Neurofascin || id:prot-a-2039	Inverse variance weighted	3	0.0222562	0.0150475	0.139122	-0.0072368	0.0517493	1.02251	0.992789	1.05311	379	0.869605
prot-a-2039	ebi-a-GCST007090	Knee osteoarthritis || id:ebi-a-GCST007090	Neurofascin || id:prot-a-2039	Weighted median	3	0.0191197	0.0164128	0.244049	-0.0130494	0.0512887	1.0193	0.987035	1.05263	595	0.971684
prot-a-2039	ebi-a-GCST007090	Knee osteoarthritis || id:ebi-a-GCST007090	Neurofascin || id:prot-a-2039	Weighted mode	3	0.0181621	0.0168777	0.394456	-0.0149183	0.0512424	1.01833	0.985192	1.05258	931	1.00372
prot-a-2039	ebi-a-GCST007090	Knee osteoarthritis || id:ebi-a-GCST007090	Neurofascin || id:prot-a-2039	MR Egger	3	-0.0126506	0.049891	0.841908	-0.110437	0.0851357	0.987429	0.895443	1.08886	1987	1.00376
prot-a-2043	ebi-a-GCST007090	Knee osteoarthritis || id:ebi-a-GCST007090	Tumor necrosis factor receptor superfamily member 16 || id:prot-a-2043	MR Egger	4	0.233847	0.373702	0.595364	-0.49861	0.966303	1.26345	0.607375	2.62821	1412	0.99888
prot-a-2043	ebi-a-GCST007090	Knee osteoarthritis || id:ebi-a-GCST007090	Tumor necrosis factor receptor superfamily member 16 || id:prot-a-2043	Inverse variance weighted	4	0.0114476	0.0228989	0.617131	-0.0334342	0.0563294	1.01151	0.967119	1.05795	1463	0.999306
prot-a-2043	ebi-a-GCST007090	Knee osteoarthritis || id:ebi-a-GCST007090	Tumor necrosis factor receptor superfamily member 16 || id:prot-a-2043	Weighted median	4	-0.00562434	0.0268895	0.83432	-0.0583278	0.0470791	0.994391	0.943341	1.0482	1974	1.00127
prot-a-2043	ebi-a-GCST007090	Knee osteoarthritis || id:ebi-a-GCST007090	Tumor necrosis factor receptor superfamily member 16 || id:prot-a-2043	Weighted mode	4	-0.00703741	0.0370038	0.861309	-0.0795648	0.06549	0.992987	0.923518	1.06768	2031	1.00465
prot-a-2044	ebi-a-GCST007090	Knee osteoarthritis || id:ebi-a-GCST007090	Tumor necrosis factor receptor superfamily member 16 || id:prot-a-2044	Inverse variance weighted	2	-0.0136972	0.0269648	0.611476	-0.0665483	0.0391538	0.986396	0.935618	1.03993	1451	0.998337
prot-a-2049	ebi-a-GCST007090	Knee osteoarthritis || id:ebi-a-GCST007090	Nidogen-1 || id:prot-a-2049	Weighted median	3	0.0581863	0.047377	0.219389	-0.0346726	0.151045	1.05991	0.965922	1.16305	546	0.95189
prot-a-2049	ebi-a-GCST007090	Knee osteoarthritis || id:ebi-a-GCST007090	Nidogen-1 || id:prot-a-2049	Inverse variance weighted	3	0.0466965	0.0465573	0.315866	-0.0445558	0.137949	1.0478	0.956422	1.14792	757	0.988489
prot-a-2049	ebi-a-GCST007090	Knee osteoarthritis || id:ebi-a-GCST007090	Nidogen-1 || id:prot-a-2049	Weighted mode	3	0.0743726	0.0646676	0.369069	-0.052376	0.201121	1.07721	0.948972	1.22277	870	1.00497
prot-a-2049	ebi-a-GCST007090	Knee osteoarthritis || id:ebi-a-GCST007090	Nidogen-1 || id:prot-a-2049	MR Egger	3	-0.102812	0.0942014	0.472194	-0.287447	0.0818227	0.902296	0.750176	1.08526	1089	1.02721
prot-a-205	ebi-a-GCST007090	Knee osteoarthritis || id:ebi-a-GCST007090	Aurora kinase B || id:prot-a-205	Weighted median	3	-0.0776359	0.0465102	0.0950735	-0.168796	0.0135242	0.925301	0.844681	1.01362	295	0.763488
prot-a-205	ebi-a-GCST007090	Knee osteoarthritis || id:ebi-a-GCST007090	Aurora kinase B || id:prot-a-205	Inverse variance weighted	3	-0.0949337	0.0662641	0.151956	-0.224811	0.0349439	0.909433	0.798667	1.03556	410	0.878009
prot-a-205	ebi-a-GCST007090	Knee osteoarthritis || id:ebi-a-GCST007090	Aurora kinase B || id:prot-a-205	Weighted mode	3	-0.0477993	0.0716332	0.573278	-0.1882	0.0926017	0.953325	0.828449	1.09702	1363	0.996402
prot-a-205	ebi-a-GCST007090	Knee osteoarthritis || id:ebi-a-GCST007090	Aurora kinase B || id:prot-a-205	MR Egger	3	-0.0801988	0.267164	0.814345	-0.603841	0.443443	0.922933	0.546708	1.55806	1932	0.998542
prot-a-2052	ebi-a-GCST007090	Knee osteoarthritis || id:ebi-a-GCST007090	Nischarin || id:prot-a-2052	Inverse variance weighted	2	0.0421421	0.0300437	0.160708	-0.0167435	0.101028	1.04304	0.983396	1.10631	424	0.897919
prot-a-2060	ebi-a-GCST007090	Knee osteoarthritis || id:ebi-a-GCST007090	Nucleoside diphosphate kinase B || id:prot-a-2060	Inverse variance weighted	2	0.0356253	0.0294135	0.225823	-0.0220251	0.0932757	1.03627	0.978216	1.09776	559	0.95702
prot-a-2061	ebi-a-GCST007090	Knee osteoarthritis || id:ebi-a-GCST007090	Normal mucosa of esophagus-specific gene 1 protein || id:prot-a-2061	Weighted median	3	0.0839109	0.0260959	0.00130226	0.0327629	0.135059	1.08753	1.03331	1.1446	32	0.0964077
prot-a-2061	ebi-a-GCST007090	Knee osteoarthritis || id:ebi-a-GCST007090	Normal mucosa of esophagus-specific gene 1 protein || id:prot-a-2061	Inverse variance weighted	3	0.0854032	0.029148	0.00338982	0.0282731	0.142533	1.08916	1.02868	1.15319	41	0.195865
prot-a-2061	ebi-a-GCST007090	Knee osteoarthritis || id:ebi-a-GCST007090	Normal mucosa of esophagus-specific gene 1 protein || id:prot-a-2061	Weighted mode	3	0.0556977	0.0296364	0.200958	-0.00238967	0.113785	1.05728	0.997613	1.12051	506	0.940848
prot-a-2061	ebi-a-GCST007090	Knee osteoarthritis || id:ebi-a-GCST007090	Normal mucosa of esophagus-specific gene 1 protein || id:prot-a-2061	MR Egger	3	-0.0808269	0.0992688	0.564964	-0.275394	0.11374	0.922353	0.759273	1.12046	1336	1.0018
prot-a-2062	ebi-a-GCST007090	Knee osteoarthritis || id:ebi-a-GCST007090	NmrA-like family domain-containing protein 1 || id:prot-a-2062	Inverse variance weighted	2	-0.000903797	0.0484275	0.98511	-0.0958218	0.0940142	0.999097	0.908626	1.09858	2320	1.00592
prot-a-2064	ebi-a-GCST007090	Knee osteoarthritis || id:ebi-a-GCST007090	Noggin || id:prot-a-2064	Inverse variance weighted	3	-0.00838059	0.0279237	0.764082	-0.0631111	0.0463499	0.991654	0.938839	1.04744	1800	1.00562
prot-a-2064	ebi-a-GCST007090	Knee osteoarthritis || id:ebi-a-GCST007090	Noggin || id:prot-a-2064	Weighted median	3	-0.00812023	0.0291944	0.780903	-0.0653413	0.0491009	0.991913	0.936748	1.05033	1845	1.00269
prot-a-2064	ebi-a-GCST007090	Knee osteoarthritis || id:ebi-a-GCST007090	Noggin || id:prot-a-2064	Weighted mode	3	-0.000712118	0.0344304	0.985377	-0.0681957	0.0667715	0.999288	0.934078	1.06905	2322	1.00532
prot-a-2064	ebi-a-GCST007090	Knee osteoarthritis || id:ebi-a-GCST007090	Noggin || id:prot-a-2064	MR Egger	3	0.000930437	0.0418363	0.985844	-0.0810687	0.0829295	1.00093	0.92213	1.08647	2326	1.00407
prot-a-207	ebi-a-GCST007090	Knee osteoarthritis || id:ebi-a-GCST007090	Axin-2 || id:prot-a-207	Inverse variance weighted	3	0.00900194	0.0100917	0.372386	-0.0107778	0.0287817	1.00904	0.98928	1.0292	881	1.00134
prot-a-207	ebi-a-GCST007090	Knee osteoarthritis || id:ebi-a-GCST007090	Axin-2 || id:prot-a-207	Weighted median	3	0.00770654	0.010075	0.444319	-0.0120404	0.0274535	1.00774	0.988032	1.02783	1040	1.01211
prot-a-207	ebi-a-GCST007090	Knee osteoarthritis || id:ebi-a-GCST007090	Axin-2 || id:prot-a-207	Weighted mode	3	0.0077309	0.0100199	0.521067	-0.011908	0.0273698	1.00776	0.988163	1.02775	1216	1.01514
prot-a-207	ebi-a-GCST007090	Knee osteoarthritis || id:ebi-a-GCST007090	Axin-2 || id:prot-a-207	MR Egger	3	0.0032967	0.0153363	0.865203	-0.0267625	0.0333559	1.0033	0.973592	1.03392	2036	1.00671
prot-a-2071	ebi-a-GCST007090	Knee osteoarthritis || id:ebi-a-GCST007090	Epididymal secretory protein E1 || id:prot-a-2071	MR Egger	3	0.0155621	0.0154552	0.497806	-0.0147301	0.0458543	1.01568	0.985378	1.04692	1155	1.02104
prot-a-2071	ebi-a-GCST007090	Knee osteoarthritis || id:ebi-a-GCST007090	Epididymal secretory protein E1 || id:prot-a-2071	Weighted median	3	0.00671257	0.0112186	0.549611	-0.0152759	0.0287011	1.00674	0.98484	1.02912	1299	1.00233
prot-a-2071	ebi-a-GCST007090	Knee osteoarthritis || id:ebi-a-GCST007090	Epididymal secretory protein E1 || id:prot-a-2071	Weighted mode	3	0.00785336	0.0112579	0.557622	-0.0142121	0.0299188	1.00788	0.985888	1.03037	1316	1.0038
prot-a-2071	ebi-a-GCST007090	Knee osteoarthritis || id:ebi-a-GCST007090	Epididymal secretory protein E1 || id:prot-a-2071	Inverse variance weighted	3	0.0054453	0.0110456	0.622025	-0.0162041	0.0270947	1.00546	0.983926	1.02747	1476	0.998359
prot-a-2073	ebi-a-GCST007090	Knee osteoarthritis || id:ebi-a-GCST007090	Pro-FMRFamide-related neuropeptide FF || id:prot-a-2073	Weighted median	3	0.0150098	0.0155199	0.33348	-0.0154093	0.0454288	1.01512	0.984709	1.04648	793	0.996235
prot-a-2073	ebi-a-GCST007090	Knee osteoarthritis || id:ebi-a-GCST007090	Pro-FMRFamide-related neuropeptide FF || id:prot-a-2073	Inverse variance weighted	3	0.0132377	0.0146437	0.366003	-0.015464	0.0419393	1.01333	0.984655	1.04283	864	1.00354
prot-a-2073	ebi-a-GCST007090	Knee osteoarthritis || id:ebi-a-GCST007090	Pro-FMRFamide-related neuropeptide FF || id:prot-a-2073	Weighted mode	3	0.0161624	0.0173842	0.450665	-0.0179105	0.0502354	1.01629	0.982249	1.05152	1051	1.01582
prot-a-2073	ebi-a-GCST007090	Knee osteoarthritis || id:ebi-a-GCST007090	Pro-FMRFamide-related neuropeptide FF || id:prot-a-2073	MR Egger	3	0.11039	0.105828	0.486569	-0.0970327	0.317813	1.11671	0.907526	1.37412	1127	1.02279
prot-a-2074	ebi-a-GCST007090	Knee osteoarthritis || id:ebi-a-GCST007090	Nuclear pore complex-interacting protein family member B3 || id:prot-a-2074	Inverse variance weighted	2	-0.0406175	0.0867695	0.639707	-0.210686	0.129451	0.960196	0.810029	1.1382	1520	0.997017
prot-a-2078	ebi-a-GCST007090	Knee osteoarthritis || id:ebi-a-GCST007090	N-terminal pro-BNP || id:prot-a-2078	Inverse variance weighted	2	0.00544013	0.0293425	0.852914	-0.0520711	0.0629514	1.00545	0.949261	1.06498	2021	0.999779
prot-a-2079	ebi-a-GCST007090	Knee osteoarthritis || id:ebi-a-GCST007090	Neuropeptide S || id:prot-a-2079	Inverse variance weighted	2	-0.0427043	0.0600518	0.477007	-0.160406	0.0749972	0.958195	0.851798	1.07788	1101	1.02637
prot-a-208	ebi-a-GCST007090	Knee osteoarthritis || id:ebi-a-GCST007090	Zinc-alpha-2-glycoprotein || id:prot-a-208	Weighted median	4	-0.0360287	0.0374834	0.336456	-0.109496	0.0374387	0.964613	0.896286	1.03815	802	0.993845
prot-a-208	ebi-a-GCST007090	Knee osteoarthritis || id:ebi-a-GCST007090	Zinc-alpha-2-glycoprotein || id:prot-a-208	Inverse variance weighted	4	-0.0577239	0.0605208	0.340192	-0.176345	0.0608968	0.943911	0.838329	1.06279	811	0.993729
prot-a-208	ebi-a-GCST007090	Knee osteoarthritis || id:ebi-a-GCST007090	Zinc-alpha-2-glycoprotein || id:prot-a-208	Weighted mode	4	-0.0226959	0.0514136	0.688776	-0.123466	0.0780748	0.97756	0.883851	1.0812	1621	1.00661
prot-a-208	ebi-a-GCST007090	Knee osteoarthritis || id:ebi-a-GCST007090	Zinc-alpha-2-glycoprotein || id:prot-a-208	MR Egger	4	-0.0706579	0.178708	0.730747	-0.420925	0.279609	0.931781	0.656439	1.32261	1711	1.01177
prot-a-2082	ebi-a-GCST007090	Knee osteoarthritis || id:ebi-a-GCST007090	Neuropeptide W || id:prot-a-2082	Weighted median	3	-0.0289867	0.0222597	0.192846	-0.0726158	0.0146423	0.971429	0.929958	1.01475	488	0.936175
prot-a-2082	ebi-a-GCST007090	Knee osteoarthritis || id:ebi-a-GCST007090	Neuropeptide W || id:prot-a-2082	Inverse variance weighted	3	-0.0245546	0.0205157	0.231358	-0.0647653	0.0156562	0.975744	0.937287	1.01578	567	0.966645
prot-a-2082	ebi-a-GCST007090	Knee osteoarthritis || id:ebi-a-GCST007090	Neuropeptide W || id:prot-a-2082	Weighted mode	3	-0.0408692	0.0252439	0.246873	-0.0903472	0.0086089	0.959955	0.913614	1.00865	605	0.966683
prot-a-2082	ebi-a-GCST007090	Knee osteoarthritis || id:ebi-a-GCST007090	Neuropeptide W || id:prot-a-2082	MR Egger	3	-0.0815104	0.0576541	0.391918	-0.194513	0.0314917	0.921723	0.823236	1.03199	923	1.00591
prot-a-2084	ebi-a-GCST007090	Knee osteoarthritis || id:ebi-a-GCST007090	Ribosyldihydronicotinamide dehydrogenase [quinone] || id:prot-a-2084	Inverse variance weighted	2	-3.9e-05	0.01535	0.997975	-0.0301249	0.030047	0.999961	0.970324	1.0305	2363	1.00051
prot-a-2087	ebi-a-GCST007090	Knee osteoarthritis || id:ebi-a-GCST007090	Oxysterols receptor LXR-beta || id:prot-a-2087	Weighted median	3	-0.0260981	0.0258582	0.312841	-0.0767802	0.0245839	0.974239	0.926093	1.02489	748	0.990802
prot-a-2087	ebi-a-GCST007090	Knee osteoarthritis || id:ebi-a-GCST007090	Oxysterols receptor LXR-beta || id:prot-a-2087	Inverse variance weighted	3	-0.0438908	0.0574938	0.445224	-0.156579	0.068797	0.957058	0.855064	1.07122	1043	1.01125
prot-a-2087	ebi-a-GCST007090	Knee osteoarthritis || id:ebi-a-GCST007090	Oxysterols receptor LXR-beta || id:prot-a-2087	MR Egger	3	0.108183	0.148266	0.598704	-0.182418	0.398784	1.11425	0.833253	1.49001	1422	0.997419
prot-a-2087	ebi-a-GCST007090	Knee osteoarthritis || id:ebi-a-GCST007090	Oxysterols receptor LXR-beta || id:prot-a-2087	Weighted mode	3	-0.00771064	0.0274389	0.805105	-0.0614909	0.0460696	0.992319	0.940361	1.04715	1910	0.998584
prot-a-2099	ebi-a-GCST007090	Knee osteoarthritis || id:ebi-a-GCST007090	Neuropilin-1 || id:prot-a-2099	Inverse variance weighted	2	-0.00896695	0.0584872	0.87815	-0.123602	0.105668	0.991073	0.883732	1.11145	2069	1.00548
prot-a-21	ebi-a-GCST007090	Knee osteoarthritis || id:ebi-a-GCST007090	2-phosphoxylose phosphatase 1 || id:prot-a-21	Inverse variance weighted	2	0.0163577	0.0240159	0.495795	-0.0307134	0.0634288	1.01649	0.969753	1.06548	1147	1.02401
prot-a-2100	ebi-a-GCST007090	Knee osteoarthritis || id:ebi-a-GCST007090	Neuropilin-2 || id:prot-a-2100	Inverse variance weighted	2	0.0580824	0.046491	0.211546	-0.0330399	0.149205	1.0598	0.9675	1.16091	534	0.938486
prot-a-2101	ebi-a-GCST007090	Knee osteoarthritis || id:ebi-a-GCST007090	Neurensin-1 || id:prot-a-2101	Weighted median	3	0.00869005	0.0324636	0.788941	-0.0549385	0.0723186	1.00873	0.946543	1.075	1869	1
prot-a-2101	ebi-a-GCST007090	Knee osteoarthritis || id:ebi-a-GCST007090	Neurensin-1 || id:prot-a-2101	Weighted mode	3	0.00966981	0.0394476	0.829213	-0.0676476	0.0869872	1.00972	0.93459	1.09088	1965	0.999698
prot-a-2101	ebi-a-GCST007090	Knee osteoarthritis || id:ebi-a-GCST007090	Neurensin-1 || id:prot-a-2101	Inverse variance weighted	3	0.00575493	0.0295341	0.845505	-0.0521319	0.0636417	1.00577	0.949204	1.06571	1999	1.002
prot-a-2101	ebi-a-GCST007090	Knee osteoarthritis || id:ebi-a-GCST007090	Neurensin-1 || id:prot-a-2101	MR Egger	3	0.056536	0.278649	0.872564	-0.489617	0.602689	1.05816	0.612861	1.82702	2059	1.00394
prot-a-2103	ebi-a-GCST007090	Knee osteoarthritis || id:ebi-a-GCST007090	Neurexin-1 || id:prot-a-2103	Inverse variance weighted	2	-0.00544054	0.0263007	0.83612	-0.0569898	0.0461088	0.994574	0.944604	1.04719	1977	1.00191
prot-a-2104	ebi-a-GCST007090	Knee osteoarthritis || id:ebi-a-GCST007090	Neurexin-2-beta || id:prot-a-2104	Inverse variance weighted	2	0.0065768	0.0461456	0.886667	-0.0838686	0.0970222	1.0066	0.919552	1.10188	2089	1.00551
prot-a-2105	ebi-a-GCST007090	Knee osteoarthritis || id:ebi-a-GCST007090	Neurexin-3-beta || id:prot-a-2105	Inverse variance weighted	2	-0.0336684	0.0415973	0.418292	-0.115199	0.0478624	0.966892	0.891189	1.04903	980	1.01116
prot-a-2106	ebi-a-GCST007090	Knee osteoarthritis || id:ebi-a-GCST007090	Neurexin-3-beta || id:prot-a-2106	Inverse variance weighted	2	-0.00796093	0.0412911	0.847115	-0.0888914	0.0729696	0.992071	0.914945	1.0757	2005	1.00091
prot-a-2109	ebi-a-GCST007090	Knee osteoarthritis || id:ebi-a-GCST007090	Vesicle-fusing ATPase || id:prot-a-2109	Inverse variance weighted	2	-0.0873956	0.0750182	0.244023	-0.234431	0.0596401	0.916315	0.791021	1.06145	594	0.973214
prot-a-211	ebi-a-GCST007090	Knee osteoarthritis || id:ebi-a-GCST007090	Galactosylgalactosylxylosylprotein 3-beta-glucuronosyltransferase 3 || id:prot-a-211	Inverse variance weighted	2	-0.0139412	0.0268479	0.603576	-0.0665631	0.0386808	0.986156	0.935604	1.03944	1435	0.996427
prot-a-2118	ebi-a-GCST007090	Knee osteoarthritis || id:ebi-a-GCST007090	Netrin-1 || id:prot-a-2118	Inverse variance weighted	2	0.0235934	0.0192352	0.219982	-0.0141076	0.0612945	1.02387	0.985991	1.06321	548	0.950982
prot-a-212	ebi-a-GCST007090	Knee osteoarthritis || id:ebi-a-GCST007090	Beta-1,4-glucuronyltransferase 1 || id:prot-a-212	Inverse variance weighted	3	0.0163365	0.0166499	0.326507	-0.0162974	0.0489704	1.01647	0.983835	1.05019	779	0.992933
prot-a-212	ebi-a-GCST007090	Knee osteoarthritis || id:ebi-a-GCST007090	Beta-1,4-glucuronyltransferase 1 || id:prot-a-212	Weighted median	3	0.0139152	0.0169422	0.411457	-0.0192915	0.0471218	1.01401	0.980893	1.04825	969	1.00592
prot-a-212	ebi-a-GCST007090	Knee osteoarthritis || id:ebi-a-GCST007090	Beta-1,4-glucuronyltransferase 1 || id:prot-a-212	MR Egger	3	0.0335415	0.0361879	0.524149	-0.0373867	0.10447	1.03411	0.963304	1.11012	1224	1.01447
prot-a-212	ebi-a-GCST007090	Knee osteoarthritis || id:ebi-a-GCST007090	Beta-1,4-glucuronyltransferase 1 || id:prot-a-212	Weighted mode	3	0.0136511	0.0191113	0.549159	-0.023807	0.0511092	1.01374	0.976474	1.05244	1297	1.00305
prot-a-2120	ebi-a-GCST007090	Knee osteoarthritis || id:ebi-a-GCST007090	Netrin-G1 || id:prot-a-2120	Inverse variance weighted	2	-0.0264169	0.0202887	0.1929	-0.0661828	0.013349	0.973929	0.93596	1.01344	489	0.934518
prot-a-2127	ebi-a-GCST007090	Knee osteoarthritis || id:ebi-a-GCST007090	Protein syndesmos || id:prot-a-2127	Inverse variance weighted	2	-0.0332373	0.0270197	0.218655	-0.0861959	0.0197214	0.967309	0.917414	1.01992	543	0.95395
prot-a-2129	ebi-a-GCST007090	Knee osteoarthritis || id:ebi-a-GCST007090	ADP-ribose pyrophosphatase, mitochondrial || id:prot-a-2129	Weighted median	3	0.0171034	0.0218315	0.433375	-0.0256863	0.0598931	1.01725	0.974641	1.06172	1011	1.0155
prot-a-2129	ebi-a-GCST007090	Knee osteoarthritis || id:ebi-a-GCST007090	ADP-ribose pyrophosphatase, mitochondrial || id:prot-a-2129	Weighted mode	3	0.0176049	0.0207661	0.485842	-0.0230967	0.0583064	1.01776	0.977168	1.06004	1124	1.02399
prot-a-2129	ebi-a-GCST007090	Knee osteoarthritis || id:ebi-a-GCST007090	ADP-ribose pyrophosphatase, mitochondrial || id:prot-a-2129	Inverse variance weighted	3	-0.00630163	0.0582056	0.913785	-0.120385	0.107781	0.993718	0.886579	1.1138	2174	0.995749
prot-a-2129	ebi-a-GCST007090	Knee osteoarthritis || id:ebi-a-GCST007090	ADP-ribose pyrophosphatase, mitochondrial || id:prot-a-2129	MR Egger	3	-0.00160981	0.181057	0.99434	-0.356481	0.353261	0.998391	0.700136	1.4237	2348	1.00323
prot-a-213	ebi-a-GCST007090	Knee osteoarthritis || id:ebi-a-GCST007090	N-acetyllactosaminide beta-1,3-N-acetylglucosaminyltransferase 2 || id:prot-a-213	Inverse variance weighted	3	0.0552015	0.0204501	0.00694805	0.0151193	0.0952838	1.05675	1.01523	1.09997	65	0.25323
prot-a-213	ebi-a-GCST007090	Knee osteoarthritis || id:ebi-a-GCST007090	N-acetyllactosaminide beta-1,3-N-acetylglucosaminyltransferase 2 || id:prot-a-213	Weighted median	3	0.0481839	0.0210731	0.0222244	0.0068806	0.0894872	1.04936	1.0069	1.09361	111	0.474321
prot-a-213	ebi-a-GCST007090	Knee osteoarthritis || id:ebi-a-GCST007090	N-acetyllactosaminide beta-1,3-N-acetylglucosaminyltransferase 2 || id:prot-a-213	Weighted mode	3	0.0396945	0.0228715	0.224779	-0.00513361	0.0845227	1.04049	0.99488	1.0882	554	0.961195
prot-a-213	ebi-a-GCST007090	Knee osteoarthritis || id:ebi-a-GCST007090	N-acetyllactosaminide beta-1,3-N-acetylglucosaminyltransferase 2 || id:prot-a-213	MR Egger	3	0.0449898	0.0763306	0.66094	-0.104618	0.194598	1.04602	0.900668	1.21482	1567	0.999213
prot-a-2131	ebi-a-GCST007090	Knee osteoarthritis || id:ebi-a-GCST007090	Nuclear RNA export factor 1 || id:prot-a-2131	Inverse variance weighted	2	0.0205013	0.0324765	0.527868	-0.0431527	0.0841553	1.02071	0.957765	1.0878	1234	1.01339
prot-a-2136	ebi-a-GCST007090	Knee osteoarthritis || id:ebi-a-GCST007090	2'-5'-oligoadenylate synthase 1 || id:prot-a-2136	Inverse variance weighted	2	0.0667666	0.0269557	0.0132529	0.0139334	0.1196	1.06905	1.01403	1.12705	91	0.345012
prot-a-2139	ebi-a-GCST007090	Knee osteoarthritis || id:ebi-a-GCST007090	Odorant-binding protein 2b || id:prot-a-2139	MR Egger	3	-0.0471274	0.0339733	0.397635	-0.113715	0.0194602	0.953966	0.892512	1.01965	937	1.00533
prot-a-2139	ebi-a-GCST007090	Knee osteoarthritis || id:ebi-a-GCST007090	Odorant-binding protein 2b || id:prot-a-2139	Weighted mode	3	-0.00637829	0.0128417	0.668632	-0.031548	0.0187914	0.993642	0.968944	1.01897	1580	1.00253
prot-a-2139	ebi-a-GCST007090	Knee osteoarthritis || id:ebi-a-GCST007090	Odorant-binding protein 2b || id:prot-a-2139	Weighted median	3	-0.00247871	0.0129084	0.847725	-0.0277792	0.0228218	0.997524	0.972603	1.02308	2008	1.00013
prot-a-2139	ebi-a-GCST007090	Knee osteoarthritis || id:ebi-a-GCST007090	Odorant-binding protein 2b || id:prot-a-2139	Inverse variance weighted	3	0.0020644	0.0147577	0.88875	-0.0268607	0.0309895	1.00207	0.973497	1.03147	2097	1.00403
prot-a-2143	ebi-a-GCST007090	Knee osteoarthritis || id:ebi-a-GCST007090	Obg-like ATPase 1 || id:prot-a-2143	Inverse variance weighted	2	0.00430042	0.075464	0.954556	-0.143609	0.15221	1.00431	0.866226	1.1644	2259	1.00104
prot-a-2148	ebi-a-GCST007090	Knee osteoarthritis || id:ebi-a-GCST007090	Opalin || id:prot-a-2148	Inverse variance weighted	2	-0.00804006	0.0418539	0.847665	-0.0900738	0.0739937	0.991992	0.913864	1.0768	2006	1.00106
prot-a-2151	ebi-a-GCST007090	Knee osteoarthritis || id:ebi-a-GCST007090	Origin recognition complex subunit 6 || id:prot-a-2151	Inverse variance weighted	2	4.72e-05	0.0484557	0.999222	-0.094926	0.0950205	1.00005	0.90944	1.09968	2367	1.00007
prot-a-2152	ebi-a-GCST007090	Knee osteoarthritis || id:ebi-a-GCST007090	Oxysterol-binding protein-related protein 11 || id:prot-a-2152	Inverse variance weighted	2	-0.0545066	0.0498714	0.274419	-0.152255	0.0432413	0.946952	0.85877	1.04419	663	0.98054
prot-a-2155	ebi-a-GCST007090	Knee osteoarthritis || id:ebi-a-GCST007090	Oncostatin-M || id:prot-a-2155	Inverse variance weighted	2	-0.143126	0.0534586	0.00742142	-0.247905	-0.0383468	0.866645	0.780434	0.962379	70	0.251162
prot-a-216	ebi-a-GCST007090	Knee osteoarthritis || id:ebi-a-GCST007090	Beta-1,4-galactosyltransferase 1 || id:prot-a-216	Inverse variance weighted	5	0.0208894	0.0316327	0.509013	-0.0411106	0.0828895	1.02111	0.959723	1.08642	1183	1.01932
prot-a-216	ebi-a-GCST007090	Knee osteoarthritis || id:ebi-a-GCST007090	Beta-1,4-galactosyltransferase 1 || id:prot-a-216	Weighted mode	5	0.00797453	0.0272345	0.784229	-0.0454051	0.0613542	1.00801	0.95561	1.06328	1860	0.998838
prot-a-216	ebi-a-GCST007090	Knee osteoarthritis || id:ebi-a-GCST007090	Beta-1,4-galactosyltransferase 1 || id:prot-a-216	MR Egger	5	0.0272778	0.114071	0.826411	-0.196302	0.250857	1.02765	0.821764	1.28513	1956	1.0009
prot-a-216	ebi-a-GCST007090	Knee osteoarthritis || id:ebi-a-GCST007090	Beta-1,4-galactosyltransferase 1 || id:prot-a-216	Weighted median	5	0.00304258	0.0259686	0.90673	-0.0478559	0.0539411	1.00305	0.953271	1.05542	2154	0.997235
prot-a-2166	ebi-a-GCST007090	Knee osteoarthritis || id:ebi-a-GCST007090	Platelet-activating factor acetylhydrolase IB subunit beta || id:prot-a-2166	Weighted median	3	0.0552495	0.0381805	0.14788	-0.0195842	0.130083	1.0568	0.980606	1.13892	403	0.869298
prot-a-2166	ebi-a-GCST007090	Knee osteoarthritis || id:ebi-a-GCST007090	Platelet-activating factor acetylhydrolase IB subunit beta || id:prot-a-2166	Weighted mode	3	0.0598284	0.0413244	0.284651	-0.0211675	0.140824	1.06165	0.979055	1.15122	687	0.981569
prot-a-2166	ebi-a-GCST007090	Knee osteoarthritis || id:ebi-a-GCST007090	Platelet-activating factor acetylhydrolase IB subunit beta || id:prot-a-2166	Inverse variance weighted	3	0.0482073	0.0452655	0.286881	-0.0405132	0.136928	1.04939	0.960297	1.14675	694	0.979281
prot-a-2166	ebi-a-GCST007090	Knee osteoarthritis || id:ebi-a-GCST007090	Platelet-activating factor acetylhydrolase IB subunit beta || id:prot-a-2166	MR Egger	3	-0.17395	0.426482	0.753454	-1.00985	0.661955	0.840339	0.364272	1.93858	1773	1.00673
prot-a-2169	ebi-a-GCST007090	Knee osteoarthritis || id:ebi-a-GCST007090	Serine/threonine-protein kinase PAK 3 || id:prot-a-2169	Inverse variance weighted	2	-0.171118	0.0436562	8.87e-05	-0.256684	-0.085552	0.842722	0.773612	0.918005	6	0.0350217
prot-a-217	ebi-a-GCST007090	Knee osteoarthritis || id:ebi-a-GCST007090	Beta-1,4-galactosyltransferase 2 || id:prot-a-217	Inverse variance weighted	2	0.0137878	0.0608401	0.820717	-0.105459	0.133034	1.01388	0.899912	1.14229	1945	0.999629
prot-a-2172	ebi-a-GCST007090	Knee osteoarthritis || id:ebi-a-GCST007090	Peptidyl-glycine alpha-amidating monooxygenase || id:prot-a-2172	Inverse variance weighted	6	-0.0553622	0.0152769	0.000290167	-0.0853048	-0.0254195	0.946142	0.918232	0.974901	11	0.0624914
prot-a-2172	ebi-a-GCST007090	Knee osteoarthritis || id:ebi-a-GCST007090	Peptidyl-glycine alpha-amidating monooxygenase || id:prot-a-2172	Weighted median	6	-0.0655462	0.0182591	0.000330964	-0.101334	-0.0297583	0.936556	0.903631	0.97068	14	0.0560038
prot-a-2172	ebi-a-GCST007090	Knee osteoarthritis || id:ebi-a-GCST007090	Peptidyl-glycine alpha-amidating monooxygenase || id:prot-a-2172	Weighted mode	6	-0.0665704	0.0204995	0.0227611	-0.106749	-0.0263913	0.935597	0.898751	0.973954	114	0.472992
prot-a-2172	ebi-a-GCST007090	Knee osteoarthritis || id:ebi-a-GCST007090	Peptidyl-glycine alpha-amidating monooxygenase || id:prot-a-2172	MR Egger	6	-0.108288	0.0355983	0.0383291	-0.178061	-0.0385154	0.897369	0.836891	0.962217	157	0.578355
prot-a-2180	ebi-a-GCST007090	Knee osteoarthritis || id:ebi-a-GCST007090	Protein deglycase DJ-1 || id:prot-a-2180	Inverse variance weighted	2	0.0526127	0.0459009	0.251702	-0.037353	0.142578	1.05402	0.963336	1.15324	618	0.964858
prot-a-2189	ebi-a-GCST007090	Knee osteoarthritis || id:ebi-a-GCST007090	PAX-interacting protein 1 || id:prot-a-2189	MR Egger	3	0.0248777	0.0906639	0.829511	-0.152824	0.202579	1.02519	0.858281	1.22456	1966	0.999548
prot-a-2189	ebi-a-GCST007090	Knee osteoarthritis || id:ebi-a-GCST007090	PAX-interacting protein 1 || id:prot-a-2189	Inverse variance weighted	3	0.00423622	0.0319027	0.894363	-0.0582931	0.0667655	1.00425	0.943373	1.06904	2111	1.00367
prot-a-2189	ebi-a-GCST007090	Knee osteoarthritis || id:ebi-a-GCST007090	PAX-interacting protein 1 || id:prot-a-2189	Weighted mode	3	-0.000604191	0.0411471	0.989618	-0.0812526	0.0800442	0.999396	0.921961	1.08333	2336	1.0036
prot-a-2189	ebi-a-GCST007090	Knee osteoarthritis || id:ebi-a-GCST007090	PAX-interacting protein 1 || id:prot-a-2189	Weighted median	3	0.000360578	0.0354713	0.991889	-0.0691631	0.0698842	1.00036	0.933174	1.07238	2341	1.00375
prot-a-2191	ebi-a-GCST007090	Knee osteoarthritis || id:ebi-a-GCST007090	Pterin-4-alpha-carbinolamine dehydratase || id:prot-a-2191	Inverse variance weighted	2	0.0555221	0.0434195	0.20099	-0.0295801	0.140624	1.05709	0.970853	1.15099	508	0.937293
prot-a-2194	ebi-a-GCST007090	Knee osteoarthritis || id:ebi-a-GCST007090	Protocadherin-10 || id:prot-a-2194	Inverse variance weighted	4	-0.00803496	0.00960731	0.402964	-0.0268653	0.0107954	0.991997	0.973492	1.01085	951	1.00381
prot-a-2194	ebi-a-GCST007090	Knee osteoarthritis || id:ebi-a-GCST007090	Protocadherin-10 || id:prot-a-2194	Weighted median	4	-0.00803619	0.00972601	0.408658	-0.0270992	0.0110268	0.991996	0.973265	1.01109	963	1.00531
prot-a-2194	ebi-a-GCST007090	Knee osteoarthritis || id:ebi-a-GCST007090	Protocadherin-10 || id:prot-a-2194	Weighted mode	4	-0.00804134	0.0107017	0.506982	-0.0290167	0.0129341	0.991991	0.9714	1.01302	1179	1.01869
prot-a-2194	ebi-a-GCST007090	Knee osteoarthritis || id:ebi-a-GCST007090	Protocadherin-10 || id:prot-a-2194	MR Egger	4	-0.0115065	0.0157356	0.540702	-0.0423483	0.0193353	0.988559	0.958536	1.01952	1276	1.00386
prot-a-2199	ebi-a-GCST007090	Knee osteoarthritis || id:ebi-a-GCST007090	Protocadherin alpha-4 || id:prot-a-2199	Inverse variance weighted	2	0.0147342	0.0421318	0.726551	-0.0678442	0.0973126	1.01484	0.934406	1.1022	1697	1.01426
prot-a-220	ebi-a-GCST007090	Knee osteoarthritis || id:ebi-a-GCST007090	Beta-1,4-galactosyltransferase 6 || id:prot-a-220	Weighted median	3	-0.0266296	0.0203727	0.19117	-0.06656	0.0133008	0.973722	0.935607	1.01339	482	0.93959
prot-a-220	ebi-a-GCST007090	Knee osteoarthritis || id:ebi-a-GCST007090	Beta-1,4-galactosyltransferase 6 || id:prot-a-220	Inverse variance weighted	3	-0.0254608	0.0198741	0.200157	-0.0644141	0.0134925	0.974861	0.937617	1.01358	502	0.944565
prot-a-220	ebi-a-GCST007090	Knee osteoarthritis || id:ebi-a-GCST007090	Beta-1,4-galactosyltransferase 6 || id:prot-a-220	Weighted mode	3	-0.0262554	0.0241509	0.390542	-0.073591	0.0210803	0.974086	0.929052	1.0213	919	1.00674
prot-a-220	ebi-a-GCST007090	Knee osteoarthritis || id:ebi-a-GCST007090	Beta-1,4-galactosyltransferase 6 || id:prot-a-220	MR Egger	3	-0.0353788	0.0269239	0.414131	-0.0881495	0.017392	0.96524	0.915624	1.01754	977	1.00417
prot-a-2200	ebi-a-GCST007090	Knee osteoarthritis || id:ebi-a-GCST007090	Protocadherin alpha-7 || id:prot-a-2200	Inverse variance weighted	2	-0.0412434	0.0227249	0.0695397	-0.0857843	0.00329745	0.959596	0.917792	1.0033	226	0.728936
prot-a-2205	ebi-a-GCST007090	Knee osteoarthritis || id:ebi-a-GCST007090	Protocadherin beta-4 || id:prot-a-2205	Weighted median	3	-0.0500102	0.0303347	0.0992266	-0.109466	0.00944578	0.95122	0.896313	1.00949	303	0.775802
prot-a-2205	ebi-a-GCST007090	Knee osteoarthritis || id:ebi-a-GCST007090	Protocadherin beta-4 || id:prot-a-2205	Inverse variance weighted	3	-0.0583603	0.0507611	0.250265	-0.157852	0.0411314	0.94331	0.853976	1.04199	614	0.965599
prot-a-2205	ebi-a-GCST007090	Knee osteoarthritis || id:ebi-a-GCST007090	Protocadherin beta-4 || id:prot-a-2205	Weighted mode	3	-0.00953475	0.0323281	0.795841	-0.0728978	0.0538283	0.990511	0.929696	1.0553	1885	1.00018
prot-a-2205	ebi-a-GCST007090	Knee osteoarthritis || id:ebi-a-GCST007090	Protocadherin beta-4 || id:prot-a-2205	MR Egger	3	0.0370842	0.256633	0.908639	-0.465917	0.540085	1.03778	0.627559	1.71615	2159	0.99702
prot-a-2211	ebi-a-GCST007090	Knee osteoarthritis || id:ebi-a-GCST007090	Neuroendocrine convertase 1 || id:prot-a-2211	Inverse variance weighted	2	-0.0245365	0.0126366	0.0521736	-0.0493043	0.000231264	0.975762	0.951891	1.00023	186	0.664512
prot-a-2215	ebi-a-GCST007090	Knee osteoarthritis || id:ebi-a-GCST007090	Programmed cell death 1 ligand 2 || id:prot-a-2215	Inverse variance weighted	3	-0.0247816	0.0214072	0.247014	-0.0667397	0.0171764	0.975523	0.935439	1.01732	607	0.964048
prot-a-2215	ebi-a-GCST007090	Knee osteoarthritis || id:ebi-a-GCST007090	Programmed cell death 1 ligand 2 || id:prot-a-2215	Weighted median	3	-0.0168305	0.0241497	0.485851	-0.0641639	0.0305029	0.98331	0.937851	1.03097	1125	1.02309
prot-a-2215	ebi-a-GCST007090	Knee osteoarthritis || id:ebi-a-GCST007090	Programmed cell death 1 ligand 2 || id:prot-a-2215	MR Egger	3	0.0467615	0.0706858	0.627931	-0.0917828	0.185306	1.04787	0.912303	1.20359	1493	0.996362
prot-a-2215	ebi-a-GCST007090	Knee osteoarthritis || id:ebi-a-GCST007090	Programmed cell death 1 ligand 2 || id:prot-a-2215	Weighted mode	3	-0.0133148	0.0254797	0.653395	-0.063255	0.0366253	0.986773	0.938704	1.0373	1541	1.00447
prot-a-2216	ebi-a-GCST007090	Knee osteoarthritis || id:ebi-a-GCST007090	Programmed cell death protein 5 || id:prot-a-2216	Inverse variance weighted	2	0.0192044	0.0157046	0.221386	-0.0115767	0.0499855	1.01939	0.98849	1.05126	550	0.953571
prot-a-222	ebi-a-GCST007090	Knee osteoarthritis || id:ebi-a-GCST007090	Transcription regulator protein BACH1 || id:prot-a-222	Inverse variance weighted	2	-0.0471774	0.0860284	0.583422	-0.215793	0.121438	0.953918	0.805902	1.12912	1387	0.996486
prot-a-2221	ebi-a-GCST007090	Knee osteoarthritis || id:ebi-a-GCST007090	cAMP-specific 3',5'-cyclic phosphodiesterase 4D || id:prot-a-2221	Weighted median	4	-0.084772	0.0234764	0.000305087	-0.130786	-0.0387582	0.918722	0.877406	0.961983	12	0.0602293
prot-a-2221	ebi-a-GCST007090	Knee osteoarthritis || id:ebi-a-GCST007090	cAMP-specific 3',5'-cyclic phosphodiesterase 4D || id:prot-a-2221	Inverse variance weighted	4	-0.104361	0.0317513	0.00101327	-0.166593	-0.0421281	0.9009	0.846544	0.958747	27	0.0889053
prot-a-2221	ebi-a-GCST007090	Knee osteoarthritis || id:ebi-a-GCST007090	cAMP-specific 3',5'-cyclic phosphodiesterase 4D || id:prot-a-2221	Weighted mode	4	-0.0836642	0.0223474	0.0332574	-0.127465	-0.0398634	0.91974	0.880324	0.960921	143	0.550957
prot-a-2221	ebi-a-GCST007090	Knee osteoarthritis || id:ebi-a-GCST007090	cAMP-specific 3',5'-cyclic phosphodiesterase 4D || id:prot-a-2221	MR Egger	4	-0.0222659	0.0534547	0.717463	-0.127037	0.0825053	0.97798	0.880701	1.086	1679	1.01231
prot-a-2222	ebi-a-GCST007090	Knee osteoarthritis || id:ebi-a-GCST007090	Retinal rod rhodopsin-sensitive cGMP 3',5'-cyclic phosphodiesterase subunit delta || id:prot-a-2222	Weighted mode	3	0.0450965	0.0642053	0.555183	-0.0807458	0.170939	1.04613	0.922428	1.18642	1310	1.00399
prot-a-2222	ebi-a-GCST007090	Knee osteoarthritis || id:ebi-a-GCST007090	Retinal rod rhodopsin-sensitive cGMP 3',5'-cyclic phosphodiesterase subunit delta || id:prot-a-2222	MR Egger	3	0.488969	0.726718	0.622951	-0.935398	1.91334	1.63063	0.39243	6.77565	1479	0.997816
prot-a-2222	ebi-a-GCST007090	Knee osteoarthritis || id:ebi-a-GCST007090	Retinal rod rhodopsin-sensitive cGMP 3',5'-cyclic phosphodiesterase subunit delta || id:prot-a-2222	Inverse variance weighted	3	-0.0389488	0.0921062	0.672392	-0.219477	0.141579	0.9618	0.802939	1.15209	1592	1.00056
prot-a-2222	ebi-a-GCST007090	Knee osteoarthritis || id:ebi-a-GCST007090	Retinal rod rhodopsin-sensitive cGMP 3',5'-cyclic phosphodiesterase subunit delta || id:prot-a-2222	Weighted median	3	0.0140581	0.0534234	0.792438	-0.0906517	0.118768	1.01416	0.913336	1.12611	1876	1.00069
prot-a-2226	ebi-a-GCST007090	Knee osteoarthritis || id:ebi-a-GCST007090	Platelet-derived growth factor subunit B || id:prot-a-2226	Inverse variance weighted	2	0.00251584	0.055192	0.963642	-0.105661	0.110692	1.00252	0.89973	1.11705	2282	1.00038
prot-a-2228	ebi-a-GCST007090	Knee osteoarthritis || id:ebi-a-GCST007090	Platelet-derived growth factor D || id:prot-a-2228	Inverse variance weighted	2	-0.000306924	0.0443362	0.994477	-0.0872059	0.0865921	0.999693	0.916488	1.09045	2349	1.00294
prot-a-2229	ebi-a-GCST007090	Knee osteoarthritis || id:ebi-a-GCST007090	Platelet-derived growth factor receptor alpha || id:prot-a-2229	Inverse variance weighted	2	-0.00662912	0.038304	0.862599	-0.0817049	0.0684467	0.993393	0.921544	1.07084	2034	1.00467
prot-a-2231	ebi-a-GCST007090	Knee osteoarthritis || id:ebi-a-GCST007090	Platelet-derived growth factor receptor-like protein || id:prot-a-2231	Weighted median	3	-0.014078	0.00956299	0.140984	-0.0328215	0.00466545	0.986021	0.967711	1.00468	385	0.867512
prot-a-2231	ebi-a-GCST007090	Knee osteoarthritis || id:ebi-a-GCST007090	Platelet-derived growth factor receptor-like protein || id:prot-a-2231	Inverse variance weighted	3	-0.0165021	0.0123711	0.182232	-0.0407495	0.00774539	0.983633	0.96007	1.00778	461	0.936458
prot-a-2231	ebi-a-GCST007090	Knee osteoarthritis || id:ebi-a-GCST007090	Platelet-derived growth factor receptor-like protein || id:prot-a-2231	Weighted mode	3	-0.0136937	0.00967116	0.292465	-0.0326491	0.00526179	0.9864	0.967878	1.00528	705	0.982764
prot-a-2231	ebi-a-GCST007090	Knee osteoarthritis || id:ebi-a-GCST007090	Platelet-derived growth factor receptor-like protein || id:prot-a-2231	MR Egger	3	0.0101766	0.0171595	0.659216	-0.023456	0.0438093	1.01023	0.976817	1.04478	1562	0.999797
prot-a-2243	ebi-a-GCST007090	Knee osteoarthritis || id:ebi-a-GCST007090	Platelet endothelial aggregation receptor 1 || id:prot-a-2243	Weighted median	3	-0.0608405	0.033847	0.0722542	-0.127181	0.0054997	0.940973	0.880575	1.00551	235	0.728384
prot-a-2243	ebi-a-GCST007090	Knee osteoarthritis || id:ebi-a-GCST007090	Platelet endothelial aggregation receptor 1 || id:prot-a-2243	Inverse variance weighted	3	-0.0480885	0.0365583	0.188378	-0.119743	0.0235657	0.953049	0.887149	1.02385	477	0.93557
prot-a-2243	ebi-a-GCST007090	Knee osteoarthritis || id:ebi-a-GCST007090	Platelet endothelial aggregation receptor 1 || id:prot-a-2243	Weighted mode	3	-0.0737967	0.0441237	0.236394	-0.160279	0.0126858	0.928861	0.851906	1.01277	581	0.963887
prot-a-2243	ebi-a-GCST007090	Knee osteoarthritis || id:ebi-a-GCST007090	Platelet endothelial aggregation receptor 1 || id:prot-a-2243	MR Egger	3	0.0672698	0.181665	0.774229	-0.288794	0.423333	1.06958	0.749167	1.52704	1827	1.00391
prot-a-2245	ebi-a-GCST007090	Knee osteoarthritis || id:ebi-a-GCST007090	Platelet endothelial cell adhesion molecule || id:prot-a-2245	Inverse variance weighted	3	-0.136491	0.0344108	7.29e-05	-0.203937	-0.0690462	0.872414	0.815514	0.933284	4	0.043175
prot-a-2245	ebi-a-GCST007090	Knee osteoarthritis || id:ebi-a-GCST007090	Platelet endothelial cell adhesion molecule || id:prot-a-2245	Weighted median	3	-0.116336	0.0460624	0.0115498	-0.206618	-0.0260533	0.890176	0.81333	0.974283	87	0.314498
prot-a-2245	ebi-a-GCST007090	Knee osteoarthritis || id:ebi-a-GCST007090	Platelet endothelial cell adhesion molecule || id:prot-a-2245	Weighted mode	3	-0.0978177	0.0578249	0.232791	-0.211155	0.0155192	0.906814	0.809649	1.01564	569	0.969211
prot-a-2245	ebi-a-GCST007090	Knee osteoarthritis || id:ebi-a-GCST007090	Platelet endothelial cell adhesion molecule || id:prot-a-2245	MR Egger	3	-0.0827117	0.127383	0.633375	-0.332383	0.16696	0.920616	0.717213	1.18171	1504	0.99765
prot-a-2247	ebi-a-GCST007090	Knee osteoarthritis || id:ebi-a-GCST007090	Proenkephalin-A || id:prot-a-2247	MR Egger	3	0.0405551	0.0726752	0.675968	-0.101888	0.182998	1.04139	0.90313	1.20081	1599	1.00148
prot-a-2247	ebi-a-GCST007090	Knee osteoarthritis || id:ebi-a-GCST007090	Proenkephalin-A || id:prot-a-2247	Weighted mode	3	0.00281649	0.019953	0.900681	-0.0362915	0.0419245	1.00282	0.964359	1.04282	2136	0.99893
prot-a-2247	ebi-a-GCST007090	Knee osteoarthritis || id:ebi-a-GCST007090	Proenkephalin-A || id:prot-a-2247	Weighted median	3	0.00220886	0.0187803	0.906372	-0.0346005	0.0390182	1.00221	0.965991	1.03979	2151	0.998231
prot-a-2247	ebi-a-GCST007090	Knee osteoarthritis || id:ebi-a-GCST007090	Proenkephalin-A || id:prot-a-2247	Inverse variance weighted	3	-0.00102448	0.0181853	0.955074	-0.0366676	0.0346187	0.998976	0.963996	1.03522	2260	1.00114
prot-a-2255	ebi-a-GCST007090	Knee osteoarthritis || id:ebi-a-GCST007090	Phosphoglycerate kinase 1 || id:prot-a-2255	Inverse variance weighted	3	0.0363581	0.0312647	0.244866	-0.0249208	0.097637	1.03703	0.975387	1.10256	600	0.966811
prot-a-2255	ebi-a-GCST007090	Knee osteoarthritis || id:ebi-a-GCST007090	Phosphoglycerate kinase 1 || id:prot-a-2255	Weighted median	3	0.0422532	0.0391353	0.280288	-0.0344519	0.118958	1.04316	0.966135	1.12632	681	0.975042
prot-a-2255	ebi-a-GCST007090	Knee osteoarthritis || id:ebi-a-GCST007090	Phosphoglycerate kinase 1 || id:prot-a-2255	Weighted mode	3	0.0506768	0.0448825	0.37607	-0.0372928	0.138647	1.05198	0.963394	1.14872	891	0.9999
prot-a-2255	ebi-a-GCST007090	Knee osteoarthritis || id:ebi-a-GCST007090	Phosphoglycerate kinase 1 || id:prot-a-2255	MR Egger	3	0.289778	0.348729	0.55861	-0.39373	0.973287	1.33613	0.674536	2.64663	1318	1.00406
prot-a-2258	ebi-a-GCST007090	Knee osteoarthritis || id:ebi-a-GCST007090	Phosphoglucomutase-1 || id:prot-a-2258	Inverse variance weighted	2	0.0495552	0.0314265	0.114828	-0.0120408	0.111151	1.0508	0.988031	1.11756	328	0.829353
prot-a-2264	ebi-a-GCST007090	Knee osteoarthritis || id:ebi-a-GCST007090	Peptidase inhibitor 15 || id:prot-a-2264	Inverse variance weighted	2	-0.16358	0.0466041	0.000448118	-0.254924	-0.0722361	0.849098	0.774975	0.930311	16	0.0663495
prot-a-2267	ebi-a-GCST007090	Knee osteoarthritis || id:ebi-a-GCST007090	PILR alpha-associated neural protein || id:prot-a-2267	Inverse variance weighted	2	0.0281095	0.0379855	0.459297	-0.0463422	0.102561	1.02851	0.954715	1.108	1065	1.02167
prot-a-2269	ebi-a-GCST007090	Knee osteoarthritis || id:ebi-a-GCST007090	Phosphatidylinositol 4-phosphate 3-kinase C2 domain-containing subunit alpha || id:prot-a-2269	Weighted median	4	-0.0665948	0.038124	0.0806732	-0.141318	0.00812831	0.935574	0.868213	1.00816	262	0.729446
prot-a-2269	ebi-a-GCST007090	Knee osteoarthritis || id:ebi-a-GCST007090	Phosphatidylinositol 4-phosphate 3-kinase C2 domain-containing subunit alpha || id:prot-a-2269	Weighted mode	4	-0.0956468	0.0489509	0.145712	-0.19159	0.000296858	0.908785	0.825645	1.0003	397	0.869503
prot-a-2269	ebi-a-GCST007090	Knee osteoarthritis || id:ebi-a-GCST007090	Phosphatidylinositol 4-phosphate 3-kinase C2 domain-containing subunit alpha || id:prot-a-2269	Inverse variance weighted	4	-0.0382452	0.0661882	0.563382	-0.167974	0.0914838	0.962477	0.845376	1.0958	1331	1.00274
prot-a-2269	ebi-a-GCST007090	Knee osteoarthritis || id:ebi-a-GCST007090	Phosphatidylinositol 4-phosphate 3-kinase C2 domain-containing subunit alpha || id:prot-a-2269	MR Egger	4	-0.144905	0.218564	0.575528	-0.57329	0.283481	0.865105	0.563668	1.32774	1367	0.997386
prot-a-2271	ebi-a-GCST007090	Knee osteoarthritis || id:ebi-a-GCST007090	Phosphatidylinositol 4,5-bisphosphate 3-kinase catalytic subunit gamma isoform || id:prot-a-2271	Inverse variance weighted	2	-0.131388	0.0643707	0.0412396	-0.257554	-0.00522128	0.876878	0.77294	0.994792	167	0.58501
prot-a-2272	ebi-a-GCST007090	Knee osteoarthritis || id:ebi-a-GCST007090	Paired immunoglobulin-like type 2 receptor alpha || id:prot-a-2272	Inverse variance weighted	2	0.0528969	0.0364452	0.146665	-0.0185356	0.124329	1.05432	0.981635	1.13239	400	0.868626
prot-a-2274	ebi-a-GCST007090	Knee osteoarthritis || id:ebi-a-GCST007090	Serine/threonine-protein kinase pim-1 || id:prot-a-2274	Inverse variance weighted	2	-0.0890866	0.0661492	0.17806	-0.218739	0.0405659	0.914766	0.803531	1.0414	457	0.923031
prot-a-2277	ebi-a-GCST007090	Knee osteoarthritis || id:ebi-a-GCST007090	Pirin || id:prot-a-2277	Inverse variance weighted	2	0.0102271	0.014448	0.479037	-0.0180911	0.0385453	1.01028	0.982072	1.0393	1106	1.02607
prot-a-2279	ebi-a-GCST007090	Knee osteoarthritis || id:ebi-a-GCST007090	Phosphatidylinositol transfer protein beta isoform || id:prot-a-2279	Inverse variance weighted	2	-0.166571	0.0494562	0.000757023	-0.263505	-0.0696368	0.846563	0.768354	0.932733	22	0.0815176
prot-a-2284	ebi-a-GCST007090	Knee osteoarthritis || id:ebi-a-GCST007090	Group XIIB secretory phospholipase A2-like protein || id:prot-a-2284	Inverse variance weighted	2	-0.0232012	0.0273427	0.396142	-0.0767928	0.0303905	0.977066	0.926082	1.03086	934	1.00477
prot-a-2286	ebi-a-GCST007090	Knee osteoarthritis || id:ebi-a-GCST007090	Phospholipase A2, membrane associated || id:prot-a-2286	Inverse variance weighted	2	-0.0253278	0.02176	0.244439	-0.0679774	0.0173218	0.97499	0.934282	1.01747	597	0.969978
prot-a-2292	ebi-a-GCST007090	Knee osteoarthritis || id:ebi-a-GCST007090	Urokinase-type plasminogen activator || id:prot-a-2292	Inverse variance weighted	2	-0.0285188	0.0334769	0.394273	-0.0941335	0.037096	0.971884	0.910161	1.03779	928	1.0065
prot-a-230	ebi-a-GCST007090	Knee osteoarthritis || id:ebi-a-GCST007090	Basic leucine zipper transcriptional factor ATF-like 3 || id:prot-a-230	Inverse variance weighted	2	-0.109025	0.0344907	0.00157235	-0.176626	-0.0414229	0.896708	0.838093	0.959423	35	0.106426
prot-a-2301	ebi-a-GCST007090	Knee osteoarthritis || id:ebi-a-GCST007090	Angiostatin || id:prot-a-2301	Weighted median	3	-0.028354	0.0318715	0.373661	-0.0908221	0.0341141	0.972044	0.91318	1.0347	885	1.00023
prot-a-2301	ebi-a-GCST007090	Knee osteoarthritis || id:ebi-a-GCST007090	Angiostatin || id:prot-a-2301	Inverse variance weighted	3	-0.0228552	0.0273883	0.404006	-0.0765363	0.0308259	0.977404	0.926319	1.03131	954	1.00324
prot-a-2301	ebi-a-GCST007090	Knee osteoarthritis || id:ebi-a-GCST007090	Angiostatin || id:prot-a-2301	Weighted mode	3	0.0118678	0.0351032	0.76749	-0.0569344	0.0806701	1.01194	0.944656	1.08401	1810	1.00452
prot-a-2301	ebi-a-GCST007090	Knee osteoarthritis || id:ebi-a-GCST007090	Angiostatin || id:prot-a-2301	MR Egger	3	-0.00482369	0.0651442	0.952947	-0.132506	0.122859	0.995188	0.875897	1.13072	2255	1.00112
prot-a-2302	ebi-a-GCST007090	Knee osteoarthritis || id:ebi-a-GCST007090	Plasmin || id:prot-a-2302	Inverse variance weighted	3	-0.108668	0.0614115	0.0768084	-0.229035	0.0116981	0.897028	0.795301	1.01177	250	0.727836
prot-a-2302	ebi-a-GCST007090	Knee osteoarthritis || id:ebi-a-GCST007090	Plasmin || id:prot-a-2302	Weighted median	3	-0.087033	0.0496865	0.079835	-0.184418	0.0103525	0.916647	0.831588	1.01041	259	0.730229
prot-a-2302	ebi-a-GCST007090	Knee osteoarthritis || id:ebi-a-GCST007090	Plasmin || id:prot-a-2302	Weighted mode	3	-0.0673876	0.0645906	0.406339	-0.193985	0.0592099	0.934833	0.82367	1.061	959	1.00377
prot-a-2302	ebi-a-GCST007090	Knee osteoarthritis || id:ebi-a-GCST007090	Plasmin || id:prot-a-2302	MR Egger	3	0.0917373	0.106254	0.546594	-0.116521	0.299996	1.09608	0.890012	1.34985	1292	1.00223
prot-a-2308	ebi-a-GCST007090	Knee osteoarthritis || id:ebi-a-GCST007090	Plexin-B2 || id:prot-a-2308	Weighted median	3	0.0381003	0.0176254	0.0306433	0.00355459	0.072646	1.03884	1.00356	1.07535	134	0.541746
prot-a-2308	ebi-a-GCST007090	Knee osteoarthritis || id:ebi-a-GCST007090	Plexin-B2 || id:prot-a-2308	Inverse variance weighted	3	0.0333382	0.0166669	0.0454727	0.000670936	0.0660054	1.0339	1.00067	1.06823	174	0.619108
prot-a-2308	ebi-a-GCST007090	Knee osteoarthritis || id:ebi-a-GCST007090	Plexin-B2 || id:prot-a-2308	Weighted mode	3	0.0388548	0.0171952	0.15233	0.00515209	0.0725574	1.03962	1.00517	1.07525	412	0.8759
prot-a-2308	ebi-a-GCST007090	Knee osteoarthritis || id:ebi-a-GCST007090	Plexin-B2 || id:prot-a-2308	MR Egger	3	0.075148	0.036857	0.290289	0.00290828	0.147388	1.07804	1.00291	1.1588	700	0.982422
prot-a-2309	ebi-a-GCST007090	Knee osteoarthritis || id:ebi-a-GCST007090	Plexin-C1 || id:prot-a-2309	Inverse variance weighted	5	0.0087681	0.0140191	0.531682	-0.0187093	0.0362455	1.00881	0.981465	1.03691	1249	1.00845
prot-a-2309	ebi-a-GCST007090	Knee osteoarthritis || id:ebi-a-GCST007090	Plexin-C1 || id:prot-a-2309	MR Egger	5	-0.0179608	0.0270887	0.554701	-0.0710546	0.035133	0.9822	0.931411	1.03576	1308	1.00465
prot-a-2309	ebi-a-GCST007090	Knee osteoarthritis || id:ebi-a-GCST007090	Plexin-C1 || id:prot-a-2309	Weighted median	5	0.00383866	0.01582	0.80828	-0.0271686	0.034846	1.00385	0.973197	1.03546	1919	0.99782
prot-a-2309	ebi-a-GCST007090	Knee osteoarthritis || id:ebi-a-GCST007090	Plexin-C1 || id:prot-a-2309	Weighted mode	5	-0.00288087	0.0182646	0.882312	-0.0386796	0.0329178	0.997123	0.962059	1.03347	2080	1.0049
prot-a-231	ebi-a-GCST007090	Knee osteoarthritis || id:ebi-a-GCST007090	Basal Cell Adhesion Molecule || id:prot-a-231	Inverse variance weighted	2	-0.0440761	0.0416437	0.289868	-0.125698	0.0375455	0.956881	0.881881	1.03826	698	0.983808
prot-a-2310	ebi-a-GCST007090	Knee osteoarthritis || id:ebi-a-GCST007090	Melanocyte protein PMEL || id:prot-a-2310	Inverse variance weighted	2	-0.0748338	0.0413326	0.0702141	-0.155846	0.0061781	0.927898	0.855691	1.0062	229	0.726363
prot-a-2311	ebi-a-GCST007090	Knee osteoarthritis || id:ebi-a-GCST007090	Protein TMEPAI || id:prot-a-2311	Inverse variance weighted	2	0.0295555	0.0298682	0.322404	-0.0289862	0.0880972	1.03	0.97143	1.09209	768	0.9945
prot-a-2314	ebi-a-GCST007090	Knee osteoarthritis || id:ebi-a-GCST007090	Bifunctional polynucleotide phosphatase/kinase || id:prot-a-2314	Inverse variance weighted	2	0.0281966	0.0450508	0.53139	-0.0601028	0.116496	1.0286	0.941668	1.12355	1248	1.0087
prot-a-2318	ebi-a-GCST007090	Knee osteoarthritis || id:ebi-a-GCST007090	GDP-fucose protein O-fucosyltransferase 1 || id:prot-a-2318	Inverse variance weighted	2	-0.0319928	0.0200938	0.111345	-0.0713766	0.00739096	0.968514	0.931111	1.00742	323	0.816645
prot-a-2319	ebi-a-GCST007090	Knee osteoarthritis || id:ebi-a-GCST007090	GDP-fucose protein O-fucosyltransferase 2 || id:prot-a-2319	Inverse variance weighted	2	-0.000633032	0.0147539	0.965776	-0.0295507	0.0282846	0.999367	0.970882	1.02869	2290	0.999094
prot-a-2324	ebi-a-GCST007090	Knee osteoarthritis || id:ebi-a-GCST007090	DNA-directed RNA polymerases I and III subunit RPAC1 || id:prot-a-2324	Inverse variance weighted	3	-0.128633	0.0395696	0.0011508	-0.206189	-0.0510765	0.879297	0.813679	0.950206	30	0.0908748
prot-a-2324	ebi-a-GCST007090	Knee osteoarthritis || id:ebi-a-GCST007090	DNA-directed RNA polymerases I and III subunit RPAC1 || id:prot-a-2324	Weighted median	3	-0.0943176	0.0420312	0.0248329	-0.176699	-0.0119365	0.909994	0.838032	0.988134	120	0.490243
prot-a-2324	ebi-a-GCST007090	Knee osteoarthritis || id:ebi-a-GCST007090	DNA-directed RNA polymerases I and III subunit RPAC1 || id:prot-a-2324	Weighted mode	3	-0.0915787	0.0494319	0.205125	-0.188465	0.00530776	0.912489	0.828229	1.00532	518	0.93811
prot-a-2324	ebi-a-GCST007090	Knee osteoarthritis || id:ebi-a-GCST007090	DNA-directed RNA polymerases I and III subunit RPAC1 || id:prot-a-2324	MR Egger	3	-0.030532	0.0776086	0.761387	-0.182645	0.121581	0.969929	0.833064	1.12928	1792	1.00654
prot-a-2325	ebi-a-GCST007090	Knee osteoarthritis || id:ebi-a-GCST007090	Beta-endorphin || id:prot-a-2325	Inverse variance weighted	2	0.00629894	0.0197576	0.74987	-0.032426	0.0450239	1.00632	0.968094	1.04605	1766	1.00591
prot-a-2329	ebi-a-GCST007090	Knee osteoarthritis || id:ebi-a-GCST007090	Protein O-linked-mannose beta-1,4-N-acetylglucosaminyltransferase 2 || id:prot-a-2329	MR Egger	3	0.0673953	0.168005	0.75713	-0.261894	0.396684	1.06972	0.769593	1.48689	1780	1.00766
prot-a-2329	ebi-a-GCST007090	Knee osteoarthritis || id:ebi-a-GCST007090	Protein O-linked-mannose beta-1,4-N-acetylglucosaminyltransferase 2 || id:prot-a-2329	Inverse variance weighted	3	-0.00603613	0.0253084	0.811491	-0.0556406	0.0435683	0.993982	0.945879	1.04453	1924	0.99918
prot-a-2329	ebi-a-GCST007090	Knee osteoarthritis || id:ebi-a-GCST007090	Protein O-linked-mannose beta-1,4-N-acetylglucosaminyltransferase 2 || id:prot-a-2329	Weighted median	3	-0.00366676	0.0272367	0.892908	-0.0570507	0.0497172	0.99634	0.944546	1.05097	2109	1.00299
prot-a-2329	ebi-a-GCST007090	Knee osteoarthritis || id:ebi-a-GCST007090	Protein O-linked-mannose beta-1,4-N-acetylglucosaminyltransferase 2 || id:prot-a-2329	Weighted mode	3	-0.0017552	0.0316953	0.960872	-0.063878	0.0603676	0.998246	0.938119	1.06223	2274	1.00101
prot-a-2333	ebi-a-GCST007090	Knee osteoarthritis || id:ebi-a-GCST007090	Periostin || id:prot-a-2333	Weighted median	3	0.0415646	0.0444858	0.350132	-0.0456276	0.128757	1.04244	0.955398	1.13741	835	0.993367
prot-a-2333	ebi-a-GCST007090	Knee osteoarthritis || id:ebi-a-GCST007090	Periostin || id:prot-a-2333	Weighted mode	3	0.0633807	0.0551452	0.36931	-0.0447039	0.171465	1.06543	0.956281	1.18704	871	1.00447
prot-a-2333	ebi-a-GCST007090	Knee osteoarthritis || id:ebi-a-GCST007090	Periostin || id:prot-a-2333	MR Egger	3	0.133787	0.116646	0.456495	-0.0948401	0.362414	1.14315	0.909518	1.43679	1060	1.02022
prot-a-2333	ebi-a-GCST007090	Knee osteoarthritis || id:ebi-a-GCST007090	Periostin || id:prot-a-2333	Inverse variance weighted	3	0.0271008	0.0437528	0.535649	-0.0586547	0.112856	1.02747	0.943032	1.11947	1261	1.00631
prot-a-2337	ebi-a-GCST007090	Knee osteoarthritis || id:ebi-a-GCST007090	Neutrophil-activating peptide 2 || id:prot-a-2337	Inverse variance weighted	3	0.0940454	0.0564078	0.0954665	-0.0165139	0.204605	1.09861	0.983622	1.22704	297	0.761482
prot-a-2337	ebi-a-GCST007090	Knee osteoarthritis || id:ebi-a-GCST007090	Neutrophil-activating peptide 2 || id:prot-a-2337	Weighted median	3	0.0545381	0.0401504	0.174354	-0.0241567	0.133233	1.05605	0.976133	1.14252	450	0.917879
prot-a-2337	ebi-a-GCST007090	Knee osteoarthritis || id:ebi-a-GCST007090	Neutrophil-activating peptide 2 || id:prot-a-2337	Weighted mode	3	0.0496517	0.044094	0.377104	-0.0367725	0.136076	1.0509	0.963895	1.14577	896	0.997053
prot-a-2337	ebi-a-GCST007090	Knee osteoarthritis || id:ebi-a-GCST007090	Neutrophil-activating peptide 2 || id:prot-a-2337	MR Egger	3	-0.491992	0.453487	0.474088	-1.38083	0.396843	0.611407	0.251371	1.48712	1092	1.02849
prot-a-2340	ebi-a-GCST007090	Knee osteoarthritis || id:ebi-a-GCST007090	Peptidyl-prolyl cis-trans isomerase B || id:prot-a-2340	Inverse variance weighted	2	-0.0156547	0.0472027	0.740155	-0.108172	0.0768626	0.984467	0.897473	1.07989	1742	1.00656
prot-a-2341	ebi-a-GCST007090	Knee osteoarthritis || id:ebi-a-GCST007090	Peptidyl-prolyl cis-trans isomerase E || id:prot-a-2341	Inverse variance weighted	2	0.00684483	0.0307301	0.823738	-0.0533861	0.0670758	1.00687	0.948014	1.06938	1951	1.00022
prot-a-2343	ebi-a-GCST007090	Knee osteoarthritis || id:ebi-a-GCST007090	Peptidyl-prolyl cis-trans isomerase-like 1 || id:prot-a-2343	Inverse variance weighted	2	0.0289224	0.0228597	0.205796	-0.0158827	0.0737275	1.02934	0.984243	1.07651	519	0.939366
prot-a-2344	ebi-a-GCST007090	Knee osteoarthritis || id:ebi-a-GCST007090	Peptidyl-prolyl cis-trans isomerase-like 2 || id:prot-a-2344	Inverse variance weighted	2	-0.0397061	0.0583062	0.495876	-0.153986	0.0745741	0.961072	0.857284	1.07743	1148	1.02328
prot-a-2346	ebi-a-GCST007090	Knee osteoarthritis || id:ebi-a-GCST007090	Protein phosphatase 1L || id:prot-a-2346	Inverse variance weighted	2	0.0973105	0.0453319	0.0318233	0.00845999	0.186161	1.1022	1.0085	1.20462	137	0.550287
prot-a-235	ebi-a-GCST007090	Knee osteoarthritis || id:ebi-a-GCST007090	B-cell lymphoma/leukemia 10 || id:prot-a-235	Inverse variance weighted	2	0.0244176	0.0255889	0.339969	-0.0257366	0.0745718	1.02472	0.974592	1.07742	809	0.995532
prot-a-2350	ebi-a-GCST007090	Knee osteoarthritis || id:ebi-a-GCST007090	Calcineurin subunit B type 1 || id:prot-a-2350	Weighted median	3	-0.108553	0.0562596	0.0536691	-0.218822	0.00171603	0.897131	0.803465	1.00172	189	0.672709
prot-a-2350	ebi-a-GCST007090	Knee osteoarthritis || id:ebi-a-GCST007090	Calcineurin subunit B type 1 || id:prot-a-2350	Inverse variance weighted	3	-0.111844	0.0627623	0.0747462	-0.234858	0.0111705	0.894184	0.790683	1.01123	243	0.728698
prot-a-2350	ebi-a-GCST007090	Knee osteoarthritis || id:ebi-a-GCST007090	Calcineurin subunit B type 1 || id:prot-a-2350	Weighted mode	3	-0.125384	0.0714052	0.22118	-0.265339	0.0145698	0.882158	0.766946	1.01468	549	0.954417
prot-a-2350	ebi-a-GCST007090	Knee osteoarthritis || id:ebi-a-GCST007090	Calcineurin subunit B type 1 || id:prot-a-2350	MR Egger	3	-0.137235	0.24477	0.674688	-0.616985	0.342514	0.871765	0.539569	1.40848	1596	1.00146
prot-a-2351	ebi-a-GCST007090	Knee osteoarthritis || id:ebi-a-GCST007090	Palmitoyl-protein thioesterase 1 || id:prot-a-2351	Inverse variance weighted	5	0.0394522	0.0186105	0.0340154	0.00297562	0.0759288	1.04024	1.00298	1.07889	150	0.537216
prot-a-2351	ebi-a-GCST007090	Knee osteoarthritis || id:ebi-a-GCST007090	Palmitoyl-protein thioesterase 1 || id:prot-a-2351	Weighted median	5	0.0294085	0.0226484	0.194122	-0.0149823	0.0737993	1.02985	0.985129	1.07659	491	0.936607
prot-a-2351	ebi-a-GCST007090	Knee osteoarthritis || id:ebi-a-GCST007090	Palmitoyl-protein thioesterase 1 || id:prot-a-2351	Weighted mode	5	0.0242249	0.0246752	0.381807	-0.0241384	0.0725883	1.02452	0.976151	1.07529	903	1.00166
prot-a-2351	ebi-a-GCST007090	Knee osteoarthritis || id:ebi-a-GCST007090	Palmitoyl-protein thioesterase 1 || id:prot-a-2351	MR Egger	5	0.00112539	0.0380059	0.978237	-0.0733663	0.0756171	1.00113	0.92926	1.07855	2304	1.00583
prot-a-2352	ebi-a-GCST007090	Knee osteoarthritis || id:ebi-a-GCST007090	Pancreatic hormone || id:prot-a-2352	Inverse variance weighted	2	-0.00013127	0.0439725	0.997618	-0.0863174	0.0860549	0.999869	0.917303	1.08987	2359	1.00185
prot-a-2356	ebi-a-GCST007090	Knee osteoarthritis || id:ebi-a-GCST007090	Lysosomal Pro-X carboxypeptidase || id:prot-a-2356	Inverse variance weighted	3	0.0167188	0.0272112	0.538947	-0.0366152	0.0700527	1.01686	0.964047	1.07256	1269	1.00612
prot-a-2356	ebi-a-GCST007090	Knee osteoarthritis || id:ebi-a-GCST007090	Lysosomal Pro-X carboxypeptidase || id:prot-a-2356	MR Egger	3	-0.140699	0.17567	0.570086	-0.485012	0.203614	0.868751	0.61569	1.22582	1353	0.998178
prot-a-2356	ebi-a-GCST007090	Knee osteoarthritis || id:ebi-a-GCST007090	Lysosomal Pro-X carboxypeptidase || id:prot-a-2356	Weighted median	3	0.00282009	0.0314565	0.928565	-0.0588346	0.0644748	1.00282	0.942863	1.0666	2208	0.996273
prot-a-2356	ebi-a-GCST007090	Knee osteoarthritis || id:ebi-a-GCST007090	Lysosomal Pro-X carboxypeptidase || id:prot-a-2356	Weighted mode	3	0.000263707	0.0368592	0.994941	-0.0719802	0.0725076	1.00026	0.930549	1.0752	2350	1.00299
prot-a-2357	ebi-a-GCST007090	Knee osteoarthritis || id:ebi-a-GCST007090	PR domain zinc finger protein 1 || id:prot-a-2357	Weighted median	3	0.0223559	0.0151045	0.138851	-0.00724888	0.0519606	1.02261	0.992777	1.05333	378	0.870206
prot-a-2357	ebi-a-GCST007090	Knee osteoarthritis || id:ebi-a-GCST007090	PR domain zinc finger protein 1 || id:prot-a-2357	Weighted mode	3	0.0286239	0.0161108	0.2176	-0.00295323	0.0602011	1.02904	0.997051	1.06205	542	0.951095
prot-a-2357	ebi-a-GCST007090	Knee osteoarthritis || id:ebi-a-GCST007090	PR domain zinc finger protein 1 || id:prot-a-2357	Inverse variance weighted	3	0.0208936	0.017537	0.233495	-0.0134788	0.0552661	1.02111	0.986612	1.05682	572	0.967043
prot-a-2357	ebi-a-GCST007090	Knee osteoarthritis || id:ebi-a-GCST007090	PR domain zinc finger protein 1 || id:prot-a-2357	MR Egger	3	0.315718	0.188623	0.342843	-0.0539834	0.685419	1.37124	0.947448	1.9846	818	0.992903
prot-a-2358	ebi-a-GCST007090	Knee osteoarthritis || id:ebi-a-GCST007090	PR domain zinc finger protein 4 || id:prot-a-2358	Inverse variance weighted	2	0.00746512	0.0476392	0.87548	-0.0859077	0.100838	1.00749	0.917679	1.1061	2063	1.00534
prot-a-2361	ebi-a-GCST007090	Knee osteoarthritis || id:ebi-a-GCST007090	Prolargin || id:prot-a-2361	MR Egger	3	-0.0147091	0.0333143	0.735303	-0.0800051	0.0505868	0.985399	0.923112	1.05189	1723	1.01099
prot-a-2361	ebi-a-GCST007090	Knee osteoarthritis || id:ebi-a-GCST007090	Prolargin || id:prot-a-2361	Inverse variance weighted	3	-0.00338244	0.0128869	0.792958	-0.0286407	0.0218758	0.996623	0.971766	1.02212	1877	1.00081
prot-a-2361	ebi-a-GCST007090	Knee osteoarthritis || id:ebi-a-GCST007090	Prolargin || id:prot-a-2361	Weighted median	3	-0.00133029	0.00979147	0.891931	-0.0205216	0.017861	0.998671	0.979688	1.01802	2106	1.00332
prot-a-2361	ebi-a-GCST007090	Knee osteoarthritis || id:ebi-a-GCST007090	Prolargin || id:prot-a-2361	Weighted mode	3	-0.00137164	0.00938871	0.897242	-0.0197735	0.0170302	0.998629	0.980421	1.01718	2122	1.00168
prot-a-2362	ebi-a-GCST007090	Knee osteoarthritis || id:ebi-a-GCST007090	Proteoglycan 3 || id:prot-a-2362	Weighted median	3	0.0303066	0.0435716	0.486705	-0.0550938	0.115707	1.03077	0.946396	1.12267	1128	1.02217
prot-a-2362	ebi-a-GCST007090	Knee osteoarthritis || id:ebi-a-GCST007090	Proteoglycan 3 || id:prot-a-2362	Inverse variance weighted	3	0.0255965	0.0382395	0.503257	-0.0493529	0.100546	1.02593	0.951845	1.10577	1165	1.02336
prot-a-2362	ebi-a-GCST007090	Knee osteoarthritis || id:ebi-a-GCST007090	Proteoglycan 3 || id:prot-a-2362	Weighted mode	3	0.0325808	0.0527018	0.599458	-0.0707147	0.135876	1.03312	0.931728	1.14554	1426	0.995873
prot-a-2362	ebi-a-GCST007090	Knee osteoarthritis || id:ebi-a-GCST007090	Proteoglycan 3 || id:prot-a-2362	MR Egger	3	0.00946487	0.0803503	0.925353	-0.148022	0.166951	1.00951	0.862412	1.1817	2203	0.99508
prot-a-2371	ebi-a-GCST007090	Knee osteoarthritis || id:ebi-a-GCST007090	Protein kinase C iota type || id:prot-a-2371	Weighted median	3	0.0588194	0.0407962	0.149363	-0.0211412	0.13878	1.06058	0.979081	1.14887	406	0.871528
prot-a-2371	ebi-a-GCST007090	Knee osteoarthritis || id:ebi-a-GCST007090	Protein kinase C iota type || id:prot-a-2371	Weighted mode	3	0.0715622	0.0472069	0.268788	-0.0209634	0.164088	1.07418	0.979255	1.17832	650	0.97963
prot-a-2371	ebi-a-GCST007090	Knee osteoarthritis || id:ebi-a-GCST007090	Protein kinase C iota type || id:prot-a-2371	Inverse variance weighted	3	0.0394855	0.0433132	0.361965	-0.0454084	0.124379	1.04028	0.955607	1.13245	860	0.997087
prot-a-2371	ebi-a-GCST007090	Knee osteoarthritis || id:ebi-a-GCST007090	Protein kinase C iota type || id:prot-a-2371	MR Egger	3	-0.0889906	0.10568	0.554446	-0.296124	0.118142	0.914854	0.743696	1.1254	1307	1.00496
prot-a-2372	ebi-a-GCST007090	Knee osteoarthritis || id:ebi-a-GCST007090	Glucosidase 2 subunit beta || id:prot-a-2372	Inverse variance weighted	2	0.00387169	0.0258643	0.881007	-0.0468223	0.0545657	1.00388	0.954257	1.05608	2076	1.00535
prot-a-2374	ebi-a-GCST007090	Knee osteoarthritis || id:ebi-a-GCST007090	cGMP-dependent protein kinase 1, beta isozyme || id:prot-a-2374	Inverse variance weighted	2	0.0282668	0.0554361	0.610122	-0.0803879	0.136921	1.02867	0.922758	1.14674	1447	0.998881
prot-a-2377	ebi-a-GCST007090	Knee osteoarthritis || id:ebi-a-GCST007090	Prolactin receptor || id:prot-a-2377	Inverse variance weighted	2	0.0138312	0.0423233	0.74382	-0.0691224	0.0967848	1.01393	0.933212	1.10162	1750	1.00692
prot-a-238	ebi-a-GCST007090	Knee osteoarthritis || id:ebi-a-GCST007090	Bcl-2-like protein 1 || id:prot-a-238	Inverse variance weighted	2	-0.13803	0.064965	0.0336137	-0.265361	-0.0106982	0.871073	0.766929	0.989359	148	0.538046
prot-a-2380	ebi-a-GCST007090	Knee osteoarthritis || id:ebi-a-GCST007090	Activated Protein C || id:prot-a-2380	Inverse variance weighted	2	-0.0904296	0.100965	0.370436	-0.28832	0.107461	0.913539	0.749522	1.11345	876	1.00178
prot-a-2391	ebi-a-GCST007090	Knee osteoarthritis || id:ebi-a-GCST007090	Brain-specific serine protease 4 || id:prot-a-2391	Inverse variance weighted	2	0.0172964	0.0395348	0.661751	-0.0601918	0.0947846	1.01745	0.941584	1.09942	1568	0.9998
prot-a-2392	ebi-a-GCST007090	Knee osteoarthritis || id:ebi-a-GCST007090	Trypsin-2 || id:prot-a-2392	Weighted mode	3	0.0780044	0.0394638	0.186724	0.000655402	0.155353	1.08113	1.00066	1.16807	473	0.9352
prot-a-2392	ebi-a-GCST007090	Knee osteoarthritis || id:ebi-a-GCST007090	Trypsin-2 || id:prot-a-2392	Inverse variance weighted	3	0.0322935	0.0348899	0.354661	-0.0360906	0.100678	1.03282	0.964553	1.10592	843	0.99667
prot-a-2392	ebi-a-GCST007090	Knee osteoarthritis || id:ebi-a-GCST007090	Trypsin-2 || id:prot-a-2392	Weighted median	3	0.0179965	0.0349759	0.606875	-0.0505563	0.0865493	1.01816	0.9507	1.09041	1440	0.998394
prot-a-2392	ebi-a-GCST007090	Knee osteoarthritis || id:ebi-a-GCST007090	Trypsin-2 || id:prot-a-2392	MR Egger	3	0.0402547	0.236496	0.892668	-0.423277	0.503786	1.04108	0.654897	1.65498	2107	1.00367
prot-a-2393	ebi-a-GCST007090	Knee osteoarthritis || id:ebi-a-GCST007090	Trypsin-3 || id:prot-a-2393	Inverse variance weighted	5	0.0473599	0.021828	0.0300306	0.00457705	0.0901428	1.0485	1.00459	1.09433	133	0.534905
prot-a-2393	ebi-a-GCST007090	Knee osteoarthritis || id:ebi-a-GCST007090	Trypsin-3 || id:prot-a-2393	Weighted median	5	0.0430044	0.0262216	0.100998	-0.00839002	0.0943988	1.04394	0.991645	1.099	305	0.784473
prot-a-2393	ebi-a-GCST007090	Knee osteoarthritis || id:ebi-a-GCST007090	Trypsin-3 || id:prot-a-2393	MR Egger	5	-0.0937739	0.0904501	0.376084	-0.271056	0.0835082	0.910489	0.762574	1.08709	892	0.998816
prot-a-2393	ebi-a-GCST007090	Knee osteoarthritis || id:ebi-a-GCST007090	Trypsin-3 || id:prot-a-2393	Weighted mode	5	0.0186311	0.0281182	0.543818	-0.0364806	0.0737427	1.01881	0.964177	1.07653	1284	1.00335
prot-a-2395	ebi-a-GCST007090	Knee osteoarthritis || id:ebi-a-GCST007090	Myeloblastin || id:prot-a-2395	Inverse variance weighted	3	0.00414807	0.0182915	0.820598	-0.0317034	0.0399995	1.00416	0.968794	1.04081	1944	0.999999
prot-a-2395	ebi-a-GCST007090	Knee osteoarthritis || id:ebi-a-GCST007090	Myeloblastin || id:prot-a-2395	MR Egger	3	-0.0103539	0.0391012	0.835207	-0.0869922	0.0662845	0.9897	0.916684	1.06853	1975	1.00183
prot-a-2395	ebi-a-GCST007090	Knee osteoarthritis || id:ebi-a-GCST007090	Myeloblastin || id:prot-a-2395	Weighted median	3	0.00376645	0.0184068	0.837867	-0.0323109	0.0398438	1.00377	0.968205	1.04065	1978	1.00349
prot-a-2395	ebi-a-GCST007090	Knee osteoarthritis || id:ebi-a-GCST007090	Myeloblastin || id:prot-a-2395	Weighted mode	3	-5.45e-05	0.0202705	0.998098	-0.0397847	0.0396756	0.999945	0.960996	1.04047	2364	1.00021
prot-a-2396	ebi-a-GCST007090	Knee osteoarthritis || id:ebi-a-GCST007090	Myeloblastin || id:prot-a-2396	Inverse variance weighted	3	0.0216185	0.0459447	0.637974	-0.0684331	0.11167	1.02185	0.933856	1.11814	1515	0.997598
prot-a-2396	ebi-a-GCST007090	Knee osteoarthritis || id:ebi-a-GCST007090	Myeloblastin || id:prot-a-2396	Weighted median	3	0.00767811	0.0180359	0.670317	-0.0276723	0.0430285	1.00771	0.972707	1.04397	1586	1.00125
prot-a-2396	ebi-a-GCST007090	Knee osteoarthritis || id:ebi-a-GCST007090	Myeloblastin || id:prot-a-2396	Weighted mode	3	0.00340691	0.0185026	0.870889	-0.0328582	0.039672	1.00341	0.967676	1.04047	2052	1.00543
prot-a-2396	ebi-a-GCST007090	Knee osteoarthritis || id:ebi-a-GCST007090	Myeloblastin || id:prot-a-2396	MR Egger	3	-0.0119201	0.138234	0.945239	-0.28286	0.259019	0.988151	0.753625	1.29566	2242	0.998783
prot-a-2397	ebi-a-GCST007090	Knee osteoarthritis || id:ebi-a-GCST007090	Proactivator polypeptide-like 1 || id:prot-a-2397	Weighted mode	3	-0.0206525	0.0201623	0.413405	-0.0601706	0.0188656	0.979559	0.941604	1.01904	975	1.00447
prot-a-2397	ebi-a-GCST007090	Knee osteoarthritis || id:ebi-a-GCST007090	Proactivator polypeptide-like 1 || id:prot-a-2397	MR Egger	3	-0.0370771	0.0390652	0.516619	-0.113645	0.0394907	0.963602	0.892575	1.04028	1210	1.01146
prot-a-2397	ebi-a-GCST007090	Knee osteoarthritis || id:ebi-a-GCST007090	Proactivator polypeptide-like 1 || id:prot-a-2397	Inverse variance weighted	3	-0.0062962	0.0179206	0.725334	-0.0414206	0.0288282	0.993724	0.959426	1.02925	1696	1.01316
prot-a-2397	ebi-a-GCST007090	Knee osteoarthritis || id:ebi-a-GCST007090	Proactivator polypeptide-like 1 || id:prot-a-2397	Weighted median	3	-0.00243816	0.0192334	0.899125	-0.0401356	0.0352593	0.997565	0.960659	1.03589	2128	1.00095
prot-a-2398	ebi-a-GCST007090	Knee osteoarthritis || id:ebi-a-GCST007090	PH and SEC7 domain-containing protein 1 || id:prot-a-2398	Inverse variance weighted	3	-0.0318713	0.0157365	0.0428351	-0.0627147	-0.00102781	0.968631	0.939211	0.998973	170	0.59692
prot-a-2398	ebi-a-GCST007090	Knee osteoarthritis || id:ebi-a-GCST007090	PH and SEC7 domain-containing protein 1 || id:prot-a-2398	Weighted median	3	-0.0277828	0.0170794	0.103804	-0.0612586	0.00569287	0.9726	0.94058	1.00571	310	0.793267
prot-a-2398	ebi-a-GCST007090	Knee osteoarthritis || id:ebi-a-GCST007090	PH and SEC7 domain-containing protein 1 || id:prot-a-2398	Weighted mode	3	-0.0276568	0.0169613	0.244549	-0.0609009	0.00558724	0.972722	0.940916	1.0056	598	0.96879
prot-a-2398	ebi-a-GCST007090	Knee osteoarthritis || id:ebi-a-GCST007090	PH and SEC7 domain-containing protein 1 || id:prot-a-2398	MR Egger	3	-0.0384692	0.0710694	0.684152	-0.177765	0.100827	0.962261	0.837139	1.10609	1611	1.00606
prot-a-2399	ebi-a-GCST007090	Knee osteoarthritis || id:ebi-a-GCST007090	PH and SEC7 domain-containing protein 2 || id:prot-a-2399	Inverse variance weighted	4	-0.0099915	0.0172296	0.56198	-0.0437615	0.0237785	0.990058	0.957182	1.02406	1328	1.00251
prot-a-2399	ebi-a-GCST007090	Knee osteoarthritis || id:ebi-a-GCST007090	PH and SEC7 domain-containing protein 2 || id:prot-a-2399	Weighted median	4	-0.0109696	0.0194703	0.573162	-0.0491314	0.0271922	0.98909	0.952056	1.02757	1362	0.996932
prot-a-2399	ebi-a-GCST007090	Knee osteoarthritis || id:ebi-a-GCST007090	PH and SEC7 domain-containing protein 2 || id:prot-a-2399	Weighted mode	4	-0.0128355	0.0211041	0.586009	-0.0541995	0.0285284	0.987247	0.947243	1.02894	1398	0.99303
prot-a-2399	ebi-a-GCST007090	Knee osteoarthritis || id:ebi-a-GCST007090	PH and SEC7 domain-containing protein 2 || id:prot-a-2399	MR Egger	4	-0.0254859	0.0422125	0.607366	-0.108222	0.0572505	0.974836	0.897428	1.05892	1441	0.998508
prot-a-24	ebi-a-GCST007090	Knee osteoarthritis || id:ebi-a-GCST007090	Acylphosphatase-2 || id:prot-a-24	Inverse variance weighted	2	0.0352082	0.0232532	0.129995	-0.0103681	0.0807845	1.03584	0.989685	1.08414	360	0.855441
prot-a-2404	ebi-a-GCST007090	Knee osteoarthritis || id:ebi-a-GCST007090	Pregnancy-specific beta-1-glycoprotein 5 || id:prot-a-2404	Inverse variance weighted	2	-0.0483998	0.0631171	0.443186	-0.172109	0.0753098	0.952753	0.841887	1.07822	1037	1.01245
prot-a-2408	ebi-a-GCST007090	Knee osteoarthritis || id:ebi-a-GCST007090	Pregnancy-specific beta-1-glycoprotein 9 || id:prot-a-2408	Inverse variance weighted	2	-0.0235407	0.051593	0.64819	-0.124663	0.0775814	0.976734	0.882794	1.08067	1529	1.00429
prot-a-2410	ebi-a-GCST007090	Knee osteoarthritis || id:ebi-a-GCST007090	Proteasome subunit alpha type-1 || id:prot-a-2410	Inverse variance weighted	2	-0.0173615	0.046777	0.710522	-0.109044	0.0743215	0.982788	0.896691	1.07715	1667	1.00973
prot-a-2420	ebi-a-GCST007090	Knee osteoarthritis || id:ebi-a-GCST007090	Proteasome activator complex subunit 1 || id:prot-a-2420	Inverse variance weighted	2	0.0427754	0.0152326	0.00498265	0.0129195	0.0726312	1.0437	1.013	1.07533	52	0.226998
prot-a-2427	ebi-a-GCST007090	Knee osteoarthritis || id:ebi-a-GCST007090	Prostaglandin F2 receptor negative regulator || id:prot-a-2427	MR Egger	3	0.0175849	0.0199733	0.54043	-0.0215628	0.0567326	1.01774	0.978668	1.05837	1274	1.00493
prot-a-2427	ebi-a-GCST007090	Knee osteoarthritis || id:ebi-a-GCST007090	Prostaglandin F2 receptor negative regulator || id:prot-a-2427	Inverse variance weighted	3	-0.00621021	0.0145362	0.669216	-0.0347011	0.0222807	0.993809	0.965894	1.02253	1582	1.00213
prot-a-2427	ebi-a-GCST007090	Knee osteoarthritis || id:ebi-a-GCST007090	Prostaglandin F2 receptor negative regulator || id:prot-a-2427	Weighted median	3	-0.00256056	0.0122357	0.834237	-0.0265425	0.0214214	0.997443	0.973807	1.02165	1973	1.00168
prot-a-2427	ebi-a-GCST007090	Knee osteoarthritis || id:ebi-a-GCST007090	Prostaglandin F2 receptor negative regulator || id:prot-a-2427	Weighted mode	3	-0.00249643	0.0125296	0.860492	-0.0270545	0.0220617	0.997507	0.973308	1.02231	2029	1.00469
prot-a-2428	ebi-a-GCST007090	Knee osteoarthritis || id:ebi-a-GCST007090	Prostaglandin reductase 1 || id:prot-a-2428	Inverse variance weighted	2	-0.032253	0.0302293	0.285996	-0.0915024	0.0269963	0.968262	0.912559	1.02736	691	0.980498
prot-a-2430	ebi-a-GCST007090	Knee osteoarthritis || id:ebi-a-GCST007090	Tuberoinfundibular peptide of 39 residues || id:prot-a-2430	Inverse variance weighted	2	-0.0668931	0.0614693	0.276491	-0.187373	0.0535868	0.935295	0.829134	1.05505	668	0.980551
prot-a-2432	ebi-a-GCST007090	Knee osteoarthritis || id:ebi-a-GCST007090	Parathyroid hormone-related protein || id:prot-a-2432	Inverse variance weighted	4	0.050502	0.0381837	0.185966	-0.024338	0.125342	1.0518	0.975956	1.13354	470	0.937349
prot-a-2432	ebi-a-GCST007090	Knee osteoarthritis || id:ebi-a-GCST007090	Parathyroid hormone-related protein || id:prot-a-2432	Weighted median	4	0.0284315	0.0304992	0.351231	-0.0313469	0.08821	1.02884	0.969139	1.09222	839	0.991734
prot-a-2432	ebi-a-GCST007090	Knee osteoarthritis || id:ebi-a-GCST007090	Parathyroid hormone-related protein || id:prot-a-2432	MR Egger	4	-0.274334	0.288918	0.442575	-0.840613	0.291945	0.760078	0.431446	1.33903	1032	1.01595
prot-a-2432	ebi-a-GCST007090	Knee osteoarthritis || id:ebi-a-GCST007090	Parathyroid hormone-related protein || id:prot-a-2432	Weighted mode	4	0.0167181	0.0312471	0.629747	-0.0445262	0.0779624	1.01686	0.95645	1.08108	1498	0.995908
prot-a-2438	ebi-a-GCST007090	Knee osteoarthritis || id:ebi-a-GCST007090	Tyrosine-protein phosphatase non-receptor type 1 || id:prot-a-2438	Inverse variance weighted	2	-0.12848	0.0485299	0.00811023	-0.223599	-0.0333617	0.879431	0.799636	0.967189	76	0.252804
prot-a-2440	ebi-a-GCST007090	Knee osteoarthritis || id:ebi-a-GCST007090	Tyrosine-protein phosphatase non-receptor type 4 || id:prot-a-2440	Weighted median	3	0.019726	0.0345086	0.567576	-0.0479109	0.0873629	1.01992	0.953219	1.09129	1344	1.00044
prot-a-2440	ebi-a-GCST007090	Knee osteoarthritis || id:ebi-a-GCST007090	Tyrosine-protein phosphatase non-receptor type 4 || id:prot-a-2440	Inverse variance weighted	3	0.0154718	0.0304692	0.611604	-0.0442478	0.0751914	1.01559	0.956717	1.07809	1452	0.997858
prot-a-2440	ebi-a-GCST007090	Knee osteoarthritis || id:ebi-a-GCST007090	Tyrosine-protein phosphatase non-receptor type 4 || id:prot-a-2440	Weighted mode	3	0.0233048	0.0439785	0.649119	-0.062893	0.109503	1.02358	0.939044	1.11572	1533	1.00311
prot-a-2440	ebi-a-GCST007090	Knee osteoarthritis || id:ebi-a-GCST007090	Tyrosine-protein phosphatase non-receptor type 4 || id:prot-a-2440	MR Egger	3	-0.0433285	0.188139	0.855899	-0.412081	0.325424	0.957597	0.662271	1.38462	2025	1.0013
prot-a-2444	ebi-a-GCST007090	Knee osteoarthritis || id:ebi-a-GCST007090	Receptor-type tyrosine-protein phosphatase H || id:prot-a-2444	Inverse variance weighted	2	0.00551261	0.0287633	0.848013	-0.0508635	0.0618887	1.00553	0.950408	1.06384	2009	0.999972
prot-a-2449	ebi-a-GCST007090	Knee osteoarthritis || id:ebi-a-GCST007090	Receptor-type tyrosine-protein phosphatase U || id:prot-a-2449	Inverse variance weighted	2	0.00981596	0.0497385	0.843553	-0.0876715	0.107303	1.00986	0.916062	1.11327	1993	1.0027
prot-a-246	ebi-a-GCST007090	Knee osteoarthritis || id:ebi-a-GCST007090	Osteocalcin || id:prot-a-246	Inverse variance weighted	4	0.0522285	0.0288956	0.0706862	-0.00440692	0.108864	1.05362	0.995603	1.11501	231	0.724916
prot-a-246	ebi-a-GCST007090	Knee osteoarthritis || id:ebi-a-GCST007090	Osteocalcin || id:prot-a-246	Weighted median	4	0.0551335	0.0356895	0.122392	-0.0148179	0.125085	1.05668	0.985291	1.13324	347	0.835583
prot-a-246	ebi-a-GCST007090	Knee osteoarthritis || id:ebi-a-GCST007090	Osteocalcin || id:prot-a-246	Weighted mode	4	0.0619724	0.0420039	0.236573	-0.0203551	0.1443	1.06393	0.979851	1.15523	582	0.962957
prot-a-246	ebi-a-GCST007090	Knee osteoarthritis || id:ebi-a-GCST007090	Osteocalcin || id:prot-a-246	MR Egger	4	-0.0192275	0.189444	0.928417	-0.390537	0.352082	0.980956	0.676693	1.42203	2207	0.996565
prot-a-2462	ebi-a-GCST007090	Knee osteoarthritis || id:ebi-a-GCST007090	Glycogen phosphorylase, liver form || id:prot-a-2462	Weighted median	3	0.0238219	0.0245614	0.332101	-0.0243184	0.0719622	1.02411	0.975975	1.07461	788	0.998409
prot-a-2462	ebi-a-GCST007090	Knee osteoarthritis || id:ebi-a-GCST007090	Glycogen phosphorylase, liver form || id:prot-a-2462	Weighted mode	3	0.0313026	0.0266649	0.361289	-0.0209606	0.0835659	1.0318	0.979258	1.08716	858	0.997546
prot-a-2462	ebi-a-GCST007090	Knee osteoarthritis || id:ebi-a-GCST007090	Glycogen phosphorylase, liver form || id:prot-a-2462	MR Egger	3	-0.0984506	0.144833	0.619934	-0.382324	0.185422	0.90624	0.682274	1.20373	1470	0.999063
prot-a-2462	ebi-a-GCST007090	Knee osteoarthritis || id:ebi-a-GCST007090	Glycogen phosphorylase, liver form || id:prot-a-2462	Inverse variance weighted	3	0.00830781	0.0339575	0.806725	-0.0582489	0.0748645	1.00834	0.943415	1.07774	1915	0.99798
prot-a-2464	ebi-a-GCST007090	Knee osteoarthritis || id:ebi-a-GCST007090	Dihydropteridine reductase || id:prot-a-2464	Inverse variance weighted	4	0.0223705	0.0166007	0.177799	-0.0101669	0.0549078	1.02262	0.989885	1.05644	454	0.927768
prot-a-2464	ebi-a-GCST007090	Knee osteoarthritis || id:ebi-a-GCST007090	Dihydropteridine reductase || id:prot-a-2464	Weighted median	4	0.0172945	0.017322	0.318078	-0.0166566	0.0512456	1.01744	0.983481	1.05258	760	0.991484
prot-a-2464	ebi-a-GCST007090	Knee osteoarthritis || id:ebi-a-GCST007090	Dihydropteridine reductase || id:prot-a-2464	Weighted mode	4	0.0171163	0.018409	0.42107	-0.0189654	0.053198	1.01726	0.981213	1.05464	989	1.00861
prot-a-2464	ebi-a-GCST007090	Knee osteoarthritis || id:ebi-a-GCST007090	Dihydropteridine reductase || id:prot-a-2464	MR Egger	4	0.0136212	0.0329922	0.71976	-0.0510434	0.0782858	1.01371	0.950237	1.08143	1686	1.01134
prot-a-2468	ebi-a-GCST007090	Knee osteoarthritis || id:ebi-a-GCST007090	Sulfhydryl oxidase 1 || id:prot-a-2468	Inverse variance weighted	2	-0.00828994	0.0596908	0.889544	-0.125284	0.108704	0.991744	0.882246	1.11483	2100	1.00349
prot-a-2469	ebi-a-GCST007090	Knee osteoarthritis || id:ebi-a-GCST007090	Sulfhydryl oxidase 1 || id:prot-a-2469	Inverse variance weighted	2	-0.0171286	0.0237459	0.470706	-0.0636706	0.0294133	0.983017	0.938314	1.02985	1085	1.02774
prot-a-247	ebi-a-GCST007090	Knee osteoarthritis || id:ebi-a-GCST007090	Biglycan || id:prot-a-247	Inverse variance weighted	2	0.0259645	0.0302812	0.391198	-0.0333866	0.0853157	1.0263	0.967165	1.08906	921	1.00624
prot-a-2470	ebi-a-GCST007090	Knee osteoarthritis || id:ebi-a-GCST007090	Sulfhydryl oxidase 2 || id:prot-a-2470	Weighted median	3	0.0222224	0.0115707	0.0547848	-0.000456124	0.044901	1.02247	0.999544	1.04592	193	0.672462
prot-a-2470	ebi-a-GCST007090	Knee osteoarthritis || id:ebi-a-GCST007090	Sulfhydryl oxidase 2 || id:prot-a-2470	Weighted mode	3	0.0263135	0.0121848	0.163423	0.00243131	0.0501957	1.02666	1.00243	1.05148	430	0.900344
prot-a-2470	ebi-a-GCST007090	Knee osteoarthritis || id:ebi-a-GCST007090	Sulfhydryl oxidase 2 || id:prot-a-2470	Inverse variance weighted	3	0.0200623	0.0156257	0.199166	-0.010564	0.0506886	1.02026	0.989492	1.052	500	0.943648
prot-a-2470	ebi-a-GCST007090	Knee osteoarthritis || id:ebi-a-GCST007090	Sulfhydryl oxidase 2 || id:prot-a-2470	MR Egger	3	0.0301685	0.0379374	0.572307	-0.0441887	0.104526	1.03063	0.956773	1.11018	1359	0.997641
prot-a-2471	ebi-a-GCST007090	Knee osteoarthritis || id:ebi-a-GCST007090	Ras-related protein Rab-14 || id:prot-a-2471	Inverse variance weighted	2	0.016627	0.0380261	0.661929	-0.0579041	0.0911581	1.01677	0.94374	1.09544	1569	0.999432
prot-a-2473	ebi-a-GCST007090	Knee osteoarthritis || id:ebi-a-GCST007090	Ras-related protein Rab-26 || id:prot-a-2473	Inverse variance weighted	2	0.0737329	0.073013	0.312562	-0.0693725	0.216838	1.07652	0.932979	1.24214	746	0.992574
prot-a-2479	ebi-a-GCST007090	Knee osteoarthritis || id:ebi-a-GCST007090	Rab9 effector protein with kelch motifs || id:prot-a-2479	Inverse variance weighted	2	0.00275822	0.034396	0.936086	-0.064658	0.0701744	1.00276	0.937388	1.0727	2223	0.997565
prot-a-2481	ebi-a-GCST007090	Knee osteoarthritis || id:ebi-a-GCST007090	Rac GTPase-activating protein 1 || id:prot-a-2481	Weighted median	3	0.0288761	0.0261344	0.2692	-0.0223474	0.0800995	1.0293	0.9779	1.08339	652	0.978122
prot-a-2481	ebi-a-GCST007090	Knee osteoarthritis || id:ebi-a-GCST007090	Rac GTPase-activating protein 1 || id:prot-a-2481	Inverse variance weighted	3	0.0331052	0.0339998	0.330212	-0.0335344	0.0997447	1.03366	0.967022	1.10489	784	0.997795
prot-a-2481	ebi-a-GCST007090	Knee osteoarthritis || id:ebi-a-GCST007090	Rac GTPase-activating protein 1 || id:prot-a-2481	Weighted mode	3	0.0242506	0.0279839	0.47752	-0.0305979	0.079099	1.02455	0.969865	1.08231	1103	1.02561
prot-a-2481	ebi-a-GCST007090	Knee osteoarthritis || id:ebi-a-GCST007090	Rac GTPase-activating protein 1 || id:prot-a-2481	MR Egger	3	-0.0969838	0.115557	0.555491	-0.323475	0.129508	0.907571	0.72363	1.13827	1312	1.00302
prot-a-2485	ebi-a-GCST007090	Knee osteoarthritis || id:ebi-a-GCST007090	DNA repair protein RAD51 homolog 1 || id:prot-a-2485	Inverse variance weighted	2	-0.147534	0.054337	0.00662435	-0.254034	-0.0410332	0.862833	0.775665	0.959797	62	0.253114
prot-a-2486	ebi-a-GCST007090	Knee osteoarthritis || id:ebi-a-GCST007090	DNA repair protein RAD51 homolog 4 || id:prot-a-2486	Inverse variance weighted	3	0.0228321	0.0181398	0.208148	-0.0127219	0.058386	1.02309	0.987359	1.06012	526	0.937457
prot-a-2486	ebi-a-GCST007090	Knee osteoarthritis || id:ebi-a-GCST007090	DNA repair protein RAD51 homolog 4 || id:prot-a-2486	Weighted median	3	0.0203029	0.019539	0.298759	-0.0179935	0.0585994	1.02051	0.982167	1.06035	715	0.989875
prot-a-2486	ebi-a-GCST007090	Knee osteoarthritis || id:ebi-a-GCST007090	DNA repair protein RAD51 homolog 4 || id:prot-a-2486	Weighted mode	3	0.0196616	0.0207187	0.442793	-0.0209469	0.0602702	1.01986	0.979271	1.06212	1035	1.0135
prot-a-2486	ebi-a-GCST007090	Knee osteoarthritis || id:ebi-a-GCST007090	DNA repair protein RAD51 homolog 4 || id:prot-a-2486	MR Egger	3	0.0167256	0.0285108	0.662248	-0.0391556	0.0726068	1.01687	0.961601	1.07531	1571	0.998642
prot-a-2493	ebi-a-GCST007090	Knee osteoarthritis || id:ebi-a-GCST007090	Retinoic acid receptor responder protein 1 || id:prot-a-2493	Inverse variance weighted	2	8.41e-05	0.0095028	0.992939	-0.0185414	0.0187096	1.00008	0.981629	1.01889	2344	1.00353
prot-a-2494	ebi-a-GCST007090	Knee osteoarthritis || id:ebi-a-GCST007090	Retinoic acid receptor responder protein 3 || id:prot-a-2494	Inverse variance weighted	2	0.0287221	0.0545892	0.598783	-0.0782727	0.135717	1.02914	0.924712	1.14536	1423	0.99685
prot-a-2495	ebi-a-GCST007090	Knee osteoarthritis || id:ebi-a-GCST007090	Ras GTPase-activating protein 1 || id:prot-a-2495	Inverse variance weighted	2	-0.0155303	0.043673	0.722137	-0.101129	0.0700688	0.98459	0.903816	1.07258	1691	1.01168
prot-a-25	ebi-a-GCST007090	Knee osteoarthritis || id:ebi-a-GCST007090	Disintegrin and metalloproteinase domain-containing protein 11 || id:prot-a-25	Inverse variance weighted	2	-0.0356414	0.0637381	0.576036	-0.160568	0.0892854	0.964986	0.85166	1.09339	1368	0.997536
prot-a-2509	ebi-a-GCST007090	Knee osteoarthritis || id:ebi-a-GCST007090	Calcipressin-1 || id:prot-a-2509	Inverse variance weighted	2	-0.0115119	0.0346921	0.740017	-0.0795083	0.0564845	0.988554	0.92357	1.05811	1741	1.00695
prot-a-2515	ebi-a-GCST007090	Knee osteoarthritis || id:ebi-a-GCST007090	Regenerating islet-derived protein 4 || id:prot-a-2515	Inverse variance weighted	2	-0.042972	0.0360597	0.233383	-0.113649	0.0277051	0.957938	0.892571	1.02809	571	0.968276
prot-a-2519	ebi-a-GCST007090	Knee osteoarthritis || id:ebi-a-GCST007090	Tumor necrosis factor receptor superfamily member 19L || id:prot-a-2519	Inverse variance weighted	2	0.0219139	0.0380132	0.564291	-0.0525921	0.0964198	1.02216	0.948767	1.10122	1333	1.00285
prot-a-252	ebi-a-GCST007090	Knee osteoarthritis || id:ebi-a-GCST007090	Baculoviral IAP repeat-containing protein 5 || id:prot-a-252	Inverse variance weighted	2	-0.16135	0.0409998	8.31e-05	-0.24171	-0.0809908	0.850994	0.785284	0.922202	5	0.0393728
prot-a-2522	ebi-a-GCST007090	Knee osteoarthritis || id:ebi-a-GCST007090	Replication initiator 1 || id:prot-a-2522	Inverse variance weighted	2	-0.0604262	0.0656953	0.35768	-0.189189	0.0683365	0.941363	0.82763	1.07073	853	0.993369
prot-a-2524	ebi-a-GCST007090	Knee osteoarthritis || id:ebi-a-GCST007090	Resistin || id:prot-a-2524	Inverse variance weighted	4	0.0306097	0.0278294	0.271374	-0.023936	0.0851554	1.03108	0.976348	1.08889	655	0.981503
prot-a-2524	ebi-a-GCST007090	Knee osteoarthritis || id:ebi-a-GCST007090	Resistin || id:prot-a-2524	Weighted median	4	0.0302948	0.031969	0.343316	-0.0323643	0.092954	1.03076	0.968154	1.09741	820	0.991849
prot-a-2524	ebi-a-GCST007090	Knee osteoarthritis || id:ebi-a-GCST007090	Resistin || id:prot-a-2524	Weighted mode	4	0.0283043	0.0376049	0.506321	-0.0454014	0.10201	1.02871	0.955614	1.10739	1175	1.02083
prot-a-2524	ebi-a-GCST007090	Knee osteoarthritis || id:ebi-a-GCST007090	Resistin || id:prot-a-2524	MR Egger	4	0.016434	0.0524334	0.783625	-0.0863355	0.119203	1.01657	0.917286	1.1266	1857	0.999681
prot-a-2530	ebi-a-GCST007090	Knee osteoarthritis || id:ebi-a-GCST007090	Beta-1,3-N-acetylglucosaminyltransferase radical fringe || id:prot-a-2530	Inverse variance weighted	2	0.0192688	0.0484707	0.690972	-0.0757338	0.114271	1.01946	0.927063	1.12106	1624	1.00795
prot-a-2532	ebi-a-GCST007090	Knee osteoarthritis || id:ebi-a-GCST007090	Repulsive guidance molecule A || id:prot-a-2532	Weighted median	3	-0.12235	0.0397776	0.00209902	-0.200314	-0.0443859	0.884839	0.818474	0.956585	37	0.134394
prot-a-2532	ebi-a-GCST007090	Knee osteoarthritis || id:ebi-a-GCST007090	Repulsive guidance molecule A || id:prot-a-2532	Weighted mode	3	-0.136146	0.0440605	0.0907095	-0.222504	-0.0497873	0.872715	0.800512	0.951432	289	0.743567
prot-a-2532	ebi-a-GCST007090	Knee osteoarthritis || id:ebi-a-GCST007090	Repulsive guidance molecule A || id:prot-a-2532	Inverse variance weighted	3	-0.0647261	0.0690006	0.348219	-0.199967	0.0705152	0.937324	0.818758	1.07306	829	0.995091
prot-a-2532	ebi-a-GCST007090	Knee osteoarthritis || id:ebi-a-GCST007090	Repulsive guidance molecule A || id:prot-a-2532	MR Egger	3	-0.471794	0.493074	0.514038	-1.43822	0.494631	0.623882	0.23735	1.63989	1202	1.01311
prot-a-2533	ebi-a-GCST007090	Knee osteoarthritis || id:ebi-a-GCST007090	RGM domain family member B || id:prot-a-2533	Inverse variance weighted	2	-0.0642679	0.0361582	0.0755008	-0.135138	0.00660213	0.937754	0.873595	1.00662	246	0.727079
prot-a-2536	ebi-a-GCST007090	Knee osteoarthritis || id:ebi-a-GCST007090	Regulator of G-protein signaling 19 || id:prot-a-2536	Inverse variance weighted	2	-0.0578479	0.0903608	0.52205	-0.234955	0.119259	0.943793	0.790606	1.12666	1218	1.01538
prot-a-2538	ebi-a-GCST007090	Knee osteoarthritis || id:ebi-a-GCST007090	Regulator of G-protein signaling 8 || id:prot-a-2538	Weighted median	3	-0.0964057	0.0406416	0.0176877	-0.176063	-0.0167481	0.908096	0.838565	0.983391	102	0.410805
prot-a-2538	ebi-a-GCST007090	Knee osteoarthritis || id:ebi-a-GCST007090	Regulator of G-protein signaling 8 || id:prot-a-2538	Inverse variance weighted	3	-0.101747	0.050458	0.0437513	-0.200645	-0.00284916	0.903258	0.818203	0.997155	172	0.602597
prot-a-2538	ebi-a-GCST007090	Knee osteoarthritis || id:ebi-a-GCST007090	Regulator of G-protein signaling 8 || id:prot-a-2538	Weighted mode	3	-0.0956641	0.0569608	0.235071	-0.207307	0.0159792	0.908769	0.81277	1.01611	576	0.966813
prot-a-2538	ebi-a-GCST007090	Knee osteoarthritis || id:ebi-a-GCST007090	Regulator of G-protein signaling 8 || id:prot-a-2538	MR Egger	3	-0.115908	0.152376	0.586009	-0.414565	0.182749	0.890557	0.660628	1.20051	1397	0.99374
prot-a-2549	ebi-a-GCST007090	Knee osteoarthritis || id:ebi-a-GCST007090	Regulator of microtubule dynamics protein 1 || id:prot-a-2549	Inverse variance weighted	2	0.00962662	0.0217223	0.657644	-0.0329491	0.0522023	1.00967	0.967588	1.05359	1558	0.999974
prot-a-2551	ebi-a-GCST007090	Knee osteoarthritis || id:ebi-a-GCST007090	RecQ-mediated genome instability protein 1 || id:prot-a-2551	Inverse variance weighted	2	-0.0777167	0.0863778	0.368264	-0.247017	0.0915839	0.925227	0.781127	1.09591	869	1.00393
prot-a-2554	ebi-a-GCST007090	Knee osteoarthritis || id:ebi-a-GCST007090	Ribonuclease pancreatic || id:prot-a-2554	Inverse variance weighted	2	-0.0260391	0.0329182	0.428929	-0.0905589	0.0384806	0.974297	0.913421	1.03923	1002	1.01411
prot-a-2557	ebi-a-GCST007090	Knee osteoarthritis || id:ebi-a-GCST007090	Ribonuclease K6 || id:prot-a-2557	MR Egger	3	-0.0243182	0.0235945	0.490385	-0.0705635	0.021927	0.975975	0.931869	1.02217	1138	1.02085
prot-a-2557	ebi-a-GCST007090	Knee osteoarthritis || id:ebi-a-GCST007090	Ribonuclease K6 || id:prot-a-2557	Weighted mode	3	-0.00849114	0.0107224	0.51142	-0.0295069	0.0125247	0.991545	0.970924	1.0126	1193	1.01555
prot-a-2557	ebi-a-GCST007090	Knee osteoarthritis || id:ebi-a-GCST007090	Ribonuclease K6 || id:prot-a-2557	Weighted median	3	-0.00678713	0.0108308	0.530887	-0.0280154	0.0144412	0.993236	0.972373	1.01455	1244	1.01099
prot-a-2557	ebi-a-GCST007090	Knee osteoarthritis || id:ebi-a-GCST007090	Ribonuclease K6 || id:prot-a-2557	Inverse variance weighted	3	-0.00462112	0.0135874	0.733779	-0.0312525	0.0220103	0.99539	0.969231	1.02225	1721	1.01007
prot-a-2561	ebi-a-GCST007090	Knee osteoarthritis || id:ebi-a-GCST007090	RING finger protein 122 || id:prot-a-2561	Weighted median	3	-0.119392	0.0449173	0.00785962	-0.20743	-0.0313542	0.88746	0.81267	0.969132	72	0.258603
prot-a-2561	ebi-a-GCST007090	Knee osteoarthritis || id:ebi-a-GCST007090	RING finger protein 122 || id:prot-a-2561	Inverse variance weighted	3	-0.0829356	0.0448042	0.06416	-0.170752	0.00488069	0.92041	0.843031	1.00489	216	0.703681
prot-a-2561	ebi-a-GCST007090	Knee osteoarthritis || id:ebi-a-GCST007090	RING finger protein 122 || id:prot-a-2561	Weighted mode	3	-0.128851	0.0637256	0.180546	-0.253754	-0.00394908	0.879105	0.775883	0.996059	459	0.931839
prot-a-2561	ebi-a-GCST007090	Knee osteoarthritis || id:ebi-a-GCST007090	RING finger protein 122 || id:prot-a-2561	MR Egger	3	-0.282447	0.122313	0.260166	-0.522181	-0.0427133	0.753936	0.593225	0.958186	636	0.969077
prot-a-2562	ebi-a-GCST007090	Knee osteoarthritis || id:ebi-a-GCST007090	E3 ubiquitin-protein ligase RNF128 || id:prot-a-2562	Inverse variance weighted	2	-0.0402726	0.0845005	0.633649	-0.205894	0.125348	0.960528	0.81392	1.13354	1505	0.997419
prot-a-2563	ebi-a-GCST007090	Knee osteoarthritis || id:ebi-a-GCST007090	E3 ubiquitin-protein ligase RNF13 || id:prot-a-2563	Inverse variance weighted	2	-0.00386061	0.0206815	0.851919	-0.0443963	0.0366751	0.996147	0.956575	1.03736	2019	0.999602
prot-a-2568	ebi-a-GCST007090	Knee osteoarthritis || id:ebi-a-GCST007090	RING finger protein 165 || id:prot-a-2568	Inverse variance weighted	2	-0.0140529	0.0173788	0.418734	-0.0481154	0.0200097	0.986045	0.953024	1.02021	982	1.01016
prot-a-257	ebi-a-GCST007090	Knee osteoarthritis || id:ebi-a-GCST007090	Bone morphogenetic protein 7 || id:prot-a-257	Inverse variance weighted	2	-0.00198738	0.037185	0.957377	-0.0748699	0.0708951	0.998015	0.927864	1.07347	2265	1.00134
prot-a-2573	ebi-a-GCST007090	Knee osteoarthritis || id:ebi-a-GCST007090	E3 ubiquitin-protein ligase RNF8 || id:prot-a-2573	Weighted mode	4	0.0102357	0.0317665	0.768437	-0.0520266	0.0724981	1.01029	0.949304	1.07519	1811	1.0052
prot-a-2573	ebi-a-GCST007090	Knee osteoarthritis || id:ebi-a-GCST007090	E3 ubiquitin-protein ligase RNF8 || id:prot-a-2573	Inverse variance weighted	4	-0.00745405	0.0355806	0.83406	-0.077192	0.0622839	0.992574	0.925712	1.06426	1972	1.00197
prot-a-2573	ebi-a-GCST007090	Knee osteoarthritis || id:ebi-a-GCST007090	E3 ubiquitin-protein ligase RNF8 || id:prot-a-2573	MR Egger	4	-0.0158902	0.141043	0.920588	-0.292334	0.260554	0.984235	0.746519	1.29765	2190	0.995832
prot-a-2573	ebi-a-GCST007090	Knee osteoarthritis || id:ebi-a-GCST007090	E3 ubiquitin-protein ligase RNF8 || id:prot-a-2573	Weighted median	4	0.000743359	0.026599	0.977705	-0.0513907	0.0528774	1.00074	0.949907	1.0543	2303	1.00572
prot-a-2575	ebi-a-GCST007090	Knee osteoarthritis || id:ebi-a-GCST007090	rRNA methyltransferase 3, mitochondrial || id:prot-a-2575	Weighted median	4	-0.00365192	0.0136303	0.788756	-0.0303674	0.0230635	0.996355	0.970089	1.02333	1867	1.00084
prot-a-2575	ebi-a-GCST007090	Knee osteoarthritis || id:ebi-a-GCST007090	rRNA methyltransferase 3, mitochondrial || id:prot-a-2575	MR Egger	4	0.021826	0.0783986	0.80685	-0.131835	0.175487	1.02207	0.876485	1.19183	1916	0.997613
prot-a-2575	ebi-a-GCST007090	Knee osteoarthritis || id:ebi-a-GCST007090	rRNA methyltransferase 3, mitochondrial || id:prot-a-2575	Inverse variance weighted	4	-0.00723775	0.0356216	0.838991	-0.0770562	0.0625807	0.992788	0.925838	1.06458	1981	1.00332
prot-a-2575	ebi-a-GCST007090	Knee osteoarthritis || id:ebi-a-GCST007090	rRNA methyltransferase 3, mitochondrial || id:prot-a-2575	Weighted mode	4	-4.17e-05	0.0141189	0.997829	-0.0277147	0.0276313	0.999958	0.972666	1.02802	2361	1.00121
prot-a-2585	ebi-a-GCST007090	Knee osteoarthritis || id:ebi-a-GCST007090	Ribose-5-phosphate isomerase || id:prot-a-2585	Inverse variance weighted	2	-0.0232846	0.0753643	0.757352	-0.170999	0.124429	0.976984	0.842823	1.1325	1781	1.00739
prot-a-2589	ebi-a-GCST007090	Knee osteoarthritis || id:ebi-a-GCST007090	Dolichyl-diphosphooligosaccharide--protein glycosyltransferase subunit 1 || id:prot-a-2589	Inverse variance weighted	2	-0.00376265	0.012227	0.758286	-0.0277276	0.0202023	0.996244	0.972653	1.02041	1784	1.00694
prot-a-2592	ebi-a-GCST007090	Knee osteoarthritis || id:ebi-a-GCST007090	Ubiquitin || id:prot-a-2592	Inverse variance weighted	2	0.0453375	0.0259968	0.0811651	-0.0056162	0.0962912	1.04638	0.9944	1.10108	263	0.731103
prot-a-2595	ebi-a-GCST007090	Knee osteoarthritis || id:ebi-a-GCST007090	40S ribosomal protein S4, X isoform || id:prot-a-2595	Inverse variance weighted	2	0.0247845	0.0167183	0.138213	-0.00798334	0.0575524	1.02509	0.992048	1.05924	373	0.87782
prot-a-2597	ebi-a-GCST007090	Knee osteoarthritis || id:ebi-a-GCST007090	40S ribosomal protein S7 || id:prot-a-2597	Inverse variance weighted	2	0.021886	0.0147338	0.13743	-0.00699218	0.0507642	1.02213	0.993032	1.05207	371	0.877549
prot-a-2598	ebi-a-GCST007090	Knee osteoarthritis || id:ebi-a-GCST007090	40S ribosomal protein SA || id:prot-a-2598	Inverse variance weighted	2	0.0154541	0.0565241	0.78454	-0.0953332	0.126241	1.01557	0.90907	1.13456	1862	0.998161
prot-a-2601	ebi-a-GCST007090	Knee osteoarthritis || id:ebi-a-GCST007090	Ribonucleoside-diphosphate reductase large subunit || id:prot-a-2601	Inverse variance weighted	2	-0.0131973	0.0203243	0.51612	-0.0530329	0.0266382	0.986889	0.948349	1.027	1208	1.01216
prot-a-2603	ebi-a-GCST007090	Knee osteoarthritis || id:ebi-a-GCST007090	Ribonucleoside-diphosphate reductase subunit M2 B || id:prot-a-2603	Inverse variance weighted	2	0.0361004	0.0257558	0.161022	-0.014381	0.0865819	1.03676	0.985722	1.09044	425	0.897558
prot-a-2609	ebi-a-GCST007090	Knee osteoarthritis || id:ebi-a-GCST007090	Reticulon-4 receptor || id:prot-a-2609	Weighted mode	3	-0.0125459	0.0301605	0.717817	-0.0716605	0.0465686	0.987532	0.930847	1.04767	1681	1.0116
prot-a-2609	ebi-a-GCST007090	Knee osteoarthritis || id:ebi-a-GCST007090	Reticulon-4 receptor || id:prot-a-2609	Inverse variance weighted	3	0.00767845	0.0235142	0.744012	-0.0384094	0.0537663	1.00771	0.962319	1.05524	1751	1.0066
prot-a-2609	ebi-a-GCST007090	Knee osteoarthritis || id:ebi-a-GCST007090	Reticulon-4 receptor || id:prot-a-2609	MR Egger	3	-0.0345206	0.0890926	0.764669	-0.209142	0.140101	0.966068	0.81128	1.15039	1802	1.00527
prot-a-2609	ebi-a-GCST007090	Knee osteoarthritis || id:ebi-a-GCST007090	Reticulon-4 receptor || id:prot-a-2609	Weighted median	3	-0.00694138	0.0278822	0.803396	-0.0615904	0.0477076	0.993083	0.940268	1.04886	1907	0.998031
prot-a-261	ebi-a-GCST007090	Knee osteoarthritis || id:ebi-a-GCST007090	BCL2/adenovirus E1B 19 kDa protein-interacting protein 3 || id:prot-a-261	Inverse variance weighted	2	0.00783608	0.0513739	0.878769	-0.0928568	0.108529	1.00787	0.911324	1.11464	2070	1.0057
prot-a-2615	ebi-a-GCST007090	Knee osteoarthritis || id:ebi-a-GCST007090	Protein S100-A12 || id:prot-a-2615	Inverse variance weighted	2	0.0199667	0.0160177	0.212565	-0.0114279	0.0513614	1.02017	0.988637	1.0527	537	0.937739
prot-a-2616	ebi-a-GCST007090	Knee osteoarthritis || id:ebi-a-GCST007090	Protein S100-A13 || id:prot-a-2616	Inverse variance weighted	2	-0.00743417	0.0210429	0.723874	-0.0486782	0.0338099	0.992593	0.952488	1.03439	1692	1.01351
prot-a-2617	ebi-a-GCST007090	Knee osteoarthritis || id:ebi-a-GCST007090	Protein S100-A2 || id:prot-a-2617	Inverse variance weighted	2	0.102663	0.0576233	0.0748114	-0.0102789	0.215605	1.10812	0.989774	1.24061	244	0.726345
prot-a-2618	ebi-a-GCST007090	Knee osteoarthritis || id:ebi-a-GCST007090	Protein S100-A4 || id:prot-a-2618	Inverse variance weighted	2	0.00348471	0.0519392	0.946508	-0.0983162	0.105286	1.00349	0.906362	1.11103	2245	0.998788
prot-a-2619	ebi-a-GCST007090	Knee osteoarthritis || id:ebi-a-GCST007090	Protein S100-A5 || id:prot-a-2619	Inverse variance weighted	2	0.0107654	0.0171256	0.529603	-0.0228009	0.0443316	1.01082	0.977457	1.04533	1241	1.01098
prot-a-2620	ebi-a-GCST007090	Knee osteoarthritis || id:ebi-a-GCST007090	Protein S100-A6 || id:prot-a-2620	Inverse variance weighted	2	0.0165331	0.0436611	0.704934	-0.0690427	0.102109	1.01667	0.933287	1.1075	1656	1.00845
prot-a-2623	ebi-a-GCST007090	Knee osteoarthritis || id:ebi-a-GCST007090	Serum amyloid A-1 protein || id:prot-a-2623	Inverse variance weighted	2	-0.0154008	0.0116226	0.185148	-0.0381812	0.00737957	0.984717	0.962539	1.00741	467	0.939219
prot-a-2625	ebi-a-GCST007090	Knee osteoarthritis || id:ebi-a-GCST007090	Histone deacetylase complex subunit SAP18 || id:prot-a-2625	Inverse variance weighted	2	0.0313419	0.0285044	0.27153	-0.0245267	0.0872104	1.03184	0.975772	1.09113	656	0.980572
prot-a-2629	ebi-a-GCST007090	Knee osteoarthritis || id:ebi-a-GCST007090	Diamine acetyltransferase 2 || id:prot-a-2629	Inverse variance weighted	3	0.0592146	0.0343439	0.0846775	-0.00809938	0.126529	1.061	0.991933	1.13488	273	0.734802
prot-a-2629	ebi-a-GCST007090	Knee osteoarthritis || id:ebi-a-GCST007090	Diamine acetyltransferase 2 || id:prot-a-2629	Weighted median	3	0.0590106	0.0413	0.153053	-0.0219373	0.139959	1.06079	0.978302	1.15023	413	0.877926
prot-a-2629	ebi-a-GCST007090	Knee osteoarthritis || id:ebi-a-GCST007090	Diamine acetyltransferase 2 || id:prot-a-2629	Weighted mode	3	0.0603034	0.048204	0.337435	-0.0341764	0.154783	1.06216	0.966401	1.1674	804	0.994258
prot-a-2629	ebi-a-GCST007090	Knee osteoarthritis || id:ebi-a-GCST007090	Diamine acetyltransferase 2 || id:prot-a-2629	MR Egger	3	0.0872525	0.121923	0.604569	-0.151717	0.326222	1.09117	0.859231	1.38572	1437	0.996676
prot-a-2648	ebi-a-GCST007090	Knee osteoarthritis || id:ebi-a-GCST007090	Mammaglobin-B || id:prot-a-2648	Inverse variance weighted	2	0.052497	0.0459452	0.253204	-0.0375556	0.14255	1.0539	0.963141	1.15321	621	0.965928
prot-a-2650	ebi-a-GCST007090	Knee osteoarthritis || id:ebi-a-GCST007090	Adseverin || id:prot-a-2650	Inverse variance weighted	2	-0.0185461	0.0536454	0.729556	-0.123691	0.0865988	0.981625	0.883653	1.09046	1706	1.01308
prot-a-2654	ebi-a-GCST007090	Knee osteoarthritis || id:ebi-a-GCST007090	SCP2 sterol-binding domain-containing protein 1 || id:prot-a-2654	Inverse variance weighted	2	-0.0206612	0.0116918	0.0772038	-0.0435772	0.00225482	0.979551	0.957359	1.00226	254	0.720062
prot-a-2656	ebi-a-GCST007090	Knee osteoarthritis || id:ebi-a-GCST007090	Stromal cell-derived factor 2-like protein 1 || id:prot-a-2656	Inverse variance weighted	2	-0.0412233	0.0424757	0.331791	-0.124476	0.0420291	0.959615	0.88296	1.04292	786	1.00001
prot-a-2658	ebi-a-GCST007090	Knee osteoarthritis || id:ebi-a-GCST007090	Signal peptidase complex catalytic subunit SEC11C || id:prot-a-2658	Inverse variance weighted	2	0.00867984	0.0236675	0.713812	-0.0377085	0.0550681	1.00872	0.962994	1.05661	1671	1.01198
prot-a-2659	ebi-a-GCST007090	Knee osteoarthritis || id:ebi-a-GCST007090	Protein SEC13 homolog || id:prot-a-2659	Inverse variance weighted	2	0.0506628	0.0543411	0.351177	-0.0558459	0.157171	1.05197	0.945685	1.1702	838	0.992766
prot-a-266	ebi-a-GCST007090	Knee osteoarthritis || id:ebi-a-GCST007090	Bactericidal permeability-increasing protein || id:prot-a-266	Inverse variance weighted	2	0.030897	0.0209642	0.140535	-0.0101928	0.0719868	1.03138	0.989859	1.07464	383	0.869263
prot-a-2663	ebi-a-GCST007090	Knee osteoarthritis || id:ebi-a-GCST007090	Secreted and transmembrane protein 1 || id:prot-a-2663	Inverse variance weighted	3	-0.0201089	0.0580325	0.728959	-0.133853	0.0936347	0.980092	0.874719	1.09816	1705	1.01285
prot-a-2663	ebi-a-GCST007090	Knee osteoarthritis || id:ebi-a-GCST007090	Secreted and transmembrane protein 1 || id:prot-a-2663	MR Egger	3	0.160907	0.367425	0.737222	-0.559247	0.88106	1.17458	0.571639	2.41346	1730	1.00952
prot-a-2663	ebi-a-GCST007090	Knee osteoarthritis || id:ebi-a-GCST007090	Secreted and transmembrane protein 1 || id:prot-a-2663	Weighted median	3	-0.00470869	0.0300596	0.875525	-0.0636255	0.0542081	0.995302	0.938356	1.0557	2064	1.0049
prot-a-2663	ebi-a-GCST007090	Knee osteoarthritis || id:ebi-a-GCST007090	Secreted and transmembrane protein 1 || id:prot-a-2663	Weighted mode	3	-0.00165912	0.0338525	0.965365	-0.0680101	0.0646919	0.998342	0.934251	1.06683	2287	0.999978
prot-a-2665	ebi-a-GCST007090	Knee osteoarthritis || id:ebi-a-GCST007090	E-selectin || id:prot-a-2665	Inverse variance weighted	2	-0.0292094	0.0101513	0.00400953	-0.0491059	-0.0093129	0.971213	0.95208	0.99073	45	0.21108
prot-a-2666	ebi-a-GCST007090	Knee osteoarthritis || id:ebi-a-GCST007090	L-Selectin || id:prot-a-2666	MR Egger	4	0.0415787	0.0405374	0.41289	-0.0378747	0.121032	1.04246	0.962834	1.12866	972	1.00631
prot-a-2666	ebi-a-GCST007090	Knee osteoarthritis || id:ebi-a-GCST007090	L-Selectin || id:prot-a-2666	Weighted mode	4	0.0106084	0.0197719	0.628822	-0.0281445	0.0493613	1.01066	0.972248	1.0506	1495	0.996441
prot-a-2666	ebi-a-GCST007090	Knee osteoarthritis || id:ebi-a-GCST007090	L-Selectin || id:prot-a-2666	Weighted median	4	0.00543525	0.0190432	0.775325	-0.0318895	0.04276	1.00545	0.968614	1.04369	1829	1.00423
prot-a-2666	ebi-a-GCST007090	Knee osteoarthritis || id:ebi-a-GCST007090	L-Selectin || id:prot-a-2666	Inverse variance weighted	4	0.000992239	0.0177745	0.955482	-0.0338458	0.0358303	1.00099	0.966721	1.03648	2261	1.00112
prot-a-2667	ebi-a-GCST007090	Knee osteoarthritis || id:ebi-a-GCST007090	P-selectin || id:prot-a-2667	MR Egger	6	-0.0545021	0.0381528	0.226339	-0.129282	0.0202775	0.946957	0.878726	1.02048	560	0.957493
prot-a-2667	ebi-a-GCST007090	Knee osteoarthritis || id:ebi-a-GCST007090	P-selectin || id:prot-a-2667	Inverse variance weighted	6	-0.0162496	0.0206161	0.43058	-0.0566572	0.024158	0.983882	0.944918	1.02445	1006	1.01396
prot-a-2667	ebi-a-GCST007090	Knee osteoarthritis || id:ebi-a-GCST007090	P-selectin || id:prot-a-2667	Weighted mode	6	-0.014374	0.0202585	0.509705	-0.0540807	0.0253328	0.985729	0.947356	1.02566	1188	1.01641
prot-a-2667	ebi-a-GCST007090	Knee osteoarthritis || id:ebi-a-GCST007090	P-selectin || id:prot-a-2667	Weighted median	6	-0.00993467	0.0166236	0.55009	-0.0425169	0.0226475	0.990115	0.958374	1.02291	1300	1.00243
prot-a-2670	ebi-a-GCST007090	Knee osteoarthritis || id:ebi-a-GCST007090	Semaphorin-3B || id:prot-a-2670	Inverse variance weighted	2	-0.0177841	0.0777443	0.819063	-0.170163	0.134595	0.982373	0.843527	1.14407	1937	1.00173
prot-a-2672	ebi-a-GCST007090	Knee osteoarthritis || id:ebi-a-GCST007090	Semaphorin-3E || id:prot-a-2672	Inverse variance weighted	2	0.00684232	0.0201061	0.733623	-0.0325657	0.0462503	1.00687	0.967959	1.04734	1720	1.01044
prot-a-2673	ebi-a-GCST007090	Knee osteoarthritis || id:ebi-a-GCST007090	Semaphorin-3G || id:prot-a-2673	Inverse variance weighted	2	-0.127754	0.0525761	0.0151037	-0.230803	-0.0247046	0.88007	0.793896	0.975598	95	0.376638
prot-a-2675	ebi-a-GCST007090	Knee osteoarthritis || id:ebi-a-GCST007090	Semaphorin-4D || id:prot-a-2675	Inverse variance weighted	2	0.00121059	0.0120384	0.919899	-0.0223846	0.0248058	1.00121	0.977864	1.02512	2187	0.996452
prot-a-2676	ebi-a-GCST007090	Knee osteoarthritis || id:ebi-a-GCST007090	Semaphorin-5A || id:prot-a-2676	Inverse variance weighted	2	0.00597772	0.0107911	0.579615	-0.0151729	0.0271283	1.006	0.984942	1.0275	1376	0.997898
prot-a-2678	ebi-a-GCST007090	Knee osteoarthritis || id:ebi-a-GCST007090	Semaphorin-6A || id:prot-a-2678	Inverse variance weighted	2	0.012582	0.0844985	0.881631	-0.153035	0.178199	1.01266	0.8581	1.19506	2077	1.00558
prot-a-2681	ebi-a-GCST007090	Knee osteoarthritis || id:ebi-a-GCST007090	Semenogelin-1 || id:prot-a-2681	Weighted mode	3	0.0177902	0.0184173	0.43598	-0.0183077	0.0538881	1.01795	0.981859	1.05537	1017	1.01557
prot-a-2681	ebi-a-GCST007090	Knee osteoarthritis || id:ebi-a-GCST007090	Semenogelin-1 || id:prot-a-2681	Inverse variance weighted	3	0.00853499	0.0139646	0.541075	-0.0188356	0.0359056	1.00857	0.981341	1.03656	1278	1.00298
prot-a-2681	ebi-a-GCST007090	Knee osteoarthritis || id:ebi-a-GCST007090	Semenogelin-1 || id:prot-a-2681	Weighted median	3	0.00554199	0.0148042	0.708142	-0.0234742	0.0345582	1.00556	0.976799	1.03516	1663	1.00877
prot-a-2681	ebi-a-GCST007090	Knee osteoarthritis || id:ebi-a-GCST007090	Semenogelin-1 || id:prot-a-2681	MR Egger	3	-0.0193488	0.0499844	0.764875	-0.117318	0.0786207	0.980837	0.889302	1.08179	1803	1.00499
prot-a-2682	ebi-a-GCST007090	Knee osteoarthritis || id:ebi-a-GCST007090	Semenogelin-2 || id:prot-a-2682	Inverse variance weighted	2	-0.0313409	0.0173877	0.0714706	-0.0654208	0.00273899	0.969145	0.936673	1.00274	233	0.726669
prot-a-2685	ebi-a-GCST007090	Knee osteoarthritis || id:ebi-a-GCST007090	Septin-10 || id:prot-a-2685	Weighted mode	3	0.022672	0.0249404	0.459279	-0.0262111	0.0715551	1.02293	0.974129	1.07418	1064	1.02259
prot-a-2685	ebi-a-GCST007090	Knee osteoarthritis || id:ebi-a-GCST007090	Septin-10 || id:prot-a-2685	Inverse variance weighted	3	0.011207	0.0194818	0.565117	-0.0269773	0.0493914	1.01127	0.973383	1.05063	1338	1.00057
prot-a-2685	ebi-a-GCST007090	Knee osteoarthritis || id:ebi-a-GCST007090	Septin-10 || id:prot-a-2685	Weighted median	3	0.0106382	0.0209142	0.61099	-0.0303536	0.05163	1.0107	0.970102	1.05299	1450	0.998231
prot-a-2685	ebi-a-GCST007090	Knee osteoarthritis || id:ebi-a-GCST007090	Septin-10 || id:prot-a-2685	MR Egger	3	0.00409269	0.0387618	0.93303	-0.0718805	0.0800659	1.0041	0.930642	1.08336	2214	0.998351
prot-a-2688	ebi-a-GCST007090	Knee osteoarthritis || id:ebi-a-GCST007090	Protein Z-dependent protease inhibitor || id:prot-a-2688	Inverse variance weighted	2	0.025369	0.0122645	0.0385945	0.00133051	0.0494075	1.02569	1.00133	1.05065	158	0.578673
prot-a-2689	ebi-a-GCST007090	Knee osteoarthritis || id:ebi-a-GCST007090	Protein Z-dependent protease inhibitor || id:prot-a-2689	Weighted median	5	0.025305	0.0150796	0.0933285	-0.00425102	0.0548611	1.02563	0.995758	1.05639	293	0.754592
prot-a-2689	ebi-a-GCST007090	Knee osteoarthritis || id:ebi-a-GCST007090	Protein Z-dependent protease inhibitor || id:prot-a-2689	Inverse variance weighted	5	0.0219801	0.0138368	0.112167	-0.00513996	0.0491001	1.02222	0.994873	1.05033	324	0.820133
prot-a-2689	ebi-a-GCST007090	Knee osteoarthritis || id:ebi-a-GCST007090	Protein Z-dependent protease inhibitor || id:prot-a-2689	MR Egger	5	0.0658435	0.0399005	0.197467	-0.0123614	0.144048	1.06806	0.987715	1.15494	497	0.941248
prot-a-2689	ebi-a-GCST007090	Knee osteoarthritis || id:ebi-a-GCST007090	Protein Z-dependent protease inhibitor || id:prot-a-2689	Weighted mode	5	0.0260521	0.0177122	0.215288	-0.00866374	0.0607679	1.02639	0.991374	1.06265	539	0.946229
prot-a-2690	ebi-a-GCST007090	Knee osteoarthritis || id:ebi-a-GCST007090	Serpin A12 || id:prot-a-2690	MR Egger	3	0.247437	0.128008	0.303935	-0.00345839	0.498331	1.28074	0.996548	1.64597	726	0.991765
prot-a-2690	ebi-a-GCST007090	Knee osteoarthritis || id:ebi-a-GCST007090	Serpin A12 || id:prot-a-2690	Weighted mode	3	0.0293826	0.0280469	0.404751	-0.0255894	0.0843546	1.02982	0.974735	1.08801	957	1.00194
prot-a-2690	ebi-a-GCST007090	Knee osteoarthritis || id:ebi-a-GCST007090	Serpin A12 || id:prot-a-2690	Weighted median	3	0.0205193	0.0305667	0.502032	-0.0393914	0.08043	1.02073	0.961374	1.08375	1164	1.02175
prot-a-2690	ebi-a-GCST007090	Knee osteoarthritis || id:ebi-a-GCST007090	Serpin A12 || id:prot-a-2690	Inverse variance weighted	3	-0.0136986	0.0715836	0.84824	-0.154003	0.126605	0.986395	0.85727	1.13497	2010	0.999741
prot-a-2691	ebi-a-GCST007090	Knee osteoarthritis || id:ebi-a-GCST007090	Kallistatin || id:prot-a-2691	Inverse variance weighted	2	0.033333	0.0217429	0.125263	-0.00928303	0.075949	1.03389	0.99076	1.07891	353	0.840643
prot-a-2692	ebi-a-GCST007090	Knee osteoarthritis || id:ebi-a-GCST007090	Kallistatin || id:prot-a-2692	Inverse variance weighted	2	0.0262482	0.016823	0.118699	-0.00672487	0.0592213	1.0266	0.993298	1.06101	336	0.836899
prot-a-2694	ebi-a-GCST007090	Knee osteoarthritis || id:ebi-a-GCST007090	Serpin A9 || id:prot-a-2694	Inverse variance weighted	2	0.0251934	0.0407656	0.536571	-0.0547071	0.105094	1.02551	0.946762	1.11081	1263	1.00644
prot-a-2697	ebi-a-GCST007090	Knee osteoarthritis || id:ebi-a-GCST007090	Glia-derived nexin || id:prot-a-2697	Inverse variance weighted	2	0.0352204	0.0242407	0.146238	-0.0122913	0.0827322	1.03585	0.987784	1.08625	399	0.868268
prot-a-27	ebi-a-GCST007090	Knee osteoarthritis || id:ebi-a-GCST007090	Disintegrin and metalloproteinase domain-containing protein 19 || id:prot-a-27	Inverse variance weighted	2	-0.0254745	0.0476909	0.593232	-0.118949	0.0679997	0.974847	0.887853	1.07037	1407	0.998839
prot-a-2701	ebi-a-GCST007090	Knee osteoarthritis || id:ebi-a-GCST007090	Plasma protease C1 inhibitor || id:prot-a-2701	Inverse variance weighted	2	-0.00271464	0.0169034	0.872411	-0.0358452	0.030416	0.997289	0.96479	1.03088	2057	1.00474
prot-a-2708	ebi-a-GCST007090	Knee osteoarthritis || id:ebi-a-GCST007090	14-3-3 protein sigma || id:prot-a-2708	Inverse variance weighted	2	0.018205	0.0499931	0.715745	-0.0797814	0.116191	1.01837	0.923318	1.12321	1675	1.0123
prot-a-271	ebi-a-GCST007090	Knee osteoarthritis || id:ebi-a-GCST007090	Transcription factor IIIB 90 kDa subunit || id:prot-a-271	Inverse variance weighted	2	-0.0236649	0.0823919	0.773941	-0.185153	0.137823	0.976613	0.830977	1.14777	1825	1.00464
prot-a-2710	ebi-a-GCST007090	Knee osteoarthritis || id:ebi-a-GCST007090	Secreted frizzled-related protein 2 || id:prot-a-2710	Inverse variance weighted	2	-0.087616	0.0977587	0.37012	-0.279223	0.103991	0.916113	0.756371	1.10959	874	1.00322
prot-a-2713	ebi-a-GCST007090	Knee osteoarthritis || id:ebi-a-GCST007090	Beta-sarcoglycan || id:prot-a-2713	Inverse variance weighted	2	-0.0247946	0.0228988	0.278902	-0.0696762	0.0200871	0.97551	0.932696	1.02029	676	0.977395
prot-a-2720	ebi-a-GCST007090	Knee osteoarthritis || id:ebi-a-GCST007090	Protein shisa-3 homolog || id:prot-a-2720	Weighted median	3	-0.00830094	0.0142113	0.559146	-0.036155	0.0195531	0.991733	0.964491	1.01975	1321	1.00274
prot-a-2720	ebi-a-GCST007090	Knee osteoarthritis || id:ebi-a-GCST007090	Protein shisa-3 homolog || id:prot-a-2720	Weighted mode	3	-0.00894963	0.0150845	0.613139	-0.0385152	0.020616	0.99109	0.962217	1.02083	1455	0.998299
prot-a-2720	ebi-a-GCST007090	Knee osteoarthritis || id:ebi-a-GCST007090	Protein shisa-3 homolog || id:prot-a-2720	Inverse variance weighted	3	-0.00680712	0.0139923	0.626619	-0.034232	0.0206177	0.993216	0.966347	1.02083	1491	0.995614
prot-a-2720	ebi-a-GCST007090	Knee osteoarthritis || id:ebi-a-GCST007090	Protein shisa-3 homolog || id:prot-a-2720	MR Egger	3	-0.0121646	0.0234358	0.695199	-0.0580987	0.0337695	0.987909	0.943557	1.03435	1638	1.00545
prot-a-2721	ebi-a-GCST007090	Knee osteoarthritis || id:ebi-a-GCST007090	Sialate O-acetylesterase || id:prot-a-2721	Inverse variance weighted	2	0.0329534	0.0464699	0.478241	-0.0581275	0.124034	1.0335	0.94353	1.13205	1104	1.02622
prot-a-2723	ebi-a-GCST007090	Knee osteoarthritis || id:ebi-a-GCST007090	Sialic acid-binding Ig-like lectin 10 || id:prot-a-2723	Inverse variance weighted	2	0.0168748	0.0146174	0.248324	-0.0117753	0.0455249	1.01702	0.988294	1.04658	609	0.965975
prot-a-2724	ebi-a-GCST007090	Knee osteoarthritis || id:ebi-a-GCST007090	Sialic acid-binding Ig-like lectin 11 || id:prot-a-2724	Inverse variance weighted	2	0.0179291	0.0130652	0.169977	-0.00767872	0.043537	1.01809	0.992351	1.0445	442	0.911029
prot-a-2725	ebi-a-GCST007090	Knee osteoarthritis || id:ebi-a-GCST007090	Sialic acid-binding Ig-like lectin 12 || id:prot-a-2725	Inverse variance weighted	2	-0.0247636	0.0310859	0.425672	-0.0856919	0.0361647	0.97554	0.917877	1.03683	997	1.01145
prot-a-2726	ebi-a-GCST007090	Knee osteoarthritis || id:ebi-a-GCST007090	Sialic acid-binding Ig-like lectin 12 || id:prot-a-2726	Inverse variance weighted	2	0.00532686	0.0239332	0.823869	-0.0415822	0.0522359	1.00534	0.95927	1.05362	1952	0.999869
prot-a-2727	ebi-a-GCST007090	Knee osteoarthritis || id:ebi-a-GCST007090	Sialic acid-binding Ig-like lectin 14 || id:prot-a-2727	Inverse variance weighted	2	0.0121491	0.0221412	0.583205	-0.0312476	0.0555458	1.01222	0.969236	1.05712	1386	0.996834
prot-a-2728	ebi-a-GCST007090	Knee osteoarthritis || id:ebi-a-GCST007090	Sialic acid-binding Ig-like lectin 14 || id:prot-a-2728	Inverse variance weighted	2	-0.00365023	0.0119915	0.760822	-0.0271536	0.0198531	0.996356	0.973212	1.02005	1788	1.00805
prot-a-2729	ebi-a-GCST007090	Knee osteoarthritis || id:ebi-a-GCST007090	Sialic acid-binding Ig-like lectin 7 || id:prot-a-2729	Inverse variance weighted	3	0.0376696	0.0220707	0.0878647	-0.00558895	0.0809281	1.03839	0.994427	1.08429	280	0.743398
prot-a-2729	ebi-a-GCST007090	Knee osteoarthritis || id:ebi-a-GCST007090	Sialic acid-binding Ig-like lectin 7 || id:prot-a-2729	Weighted median	3	0.0389878	0.0251845	0.121601	-0.0103737	0.0883493	1.03976	0.98968	1.09237	343	0.83986
prot-a-2729	ebi-a-GCST007090	Knee osteoarthritis || id:ebi-a-GCST007090	Sialic acid-binding Ig-like lectin 7 || id:prot-a-2729	Weighted mode	3	0.0437174	0.030947	0.293283	-0.0169387	0.104373	1.04469	0.983204	1.11001	706	0.98412
prot-a-2729	ebi-a-GCST007090	Knee osteoarthritis || id:ebi-a-GCST007090	Sialic acid-binding Ig-like lectin 7 || id:prot-a-2729	MR Egger	3	0.0846504	0.0453719	0.313232	-0.00427845	0.173579	1.08834	0.995731	1.18955	749	0.990718
prot-a-2730	ebi-a-GCST007090	Knee osteoarthritis || id:ebi-a-GCST007090	Sialic acid-binding Ig-like lectin 8 || id:prot-a-2730	Inverse variance weighted	3	-0.0242306	0.0271891	0.372828	-0.0775212	0.02906	0.976061	0.925407	1.02949	883	1.00026
prot-a-2730	ebi-a-GCST007090	Knee osteoarthritis || id:ebi-a-GCST007090	Sialic acid-binding Ig-like lectin 8 || id:prot-a-2730	Weighted median	3	-0.0202702	0.0298414	0.496971	-0.0787593	0.038219	0.979934	0.924262	1.03896	1152	1.02198
prot-a-2730	ebi-a-GCST007090	Knee osteoarthritis || id:ebi-a-GCST007090	Sialic acid-binding Ig-like lectin 8 || id:prot-a-2730	MR Egger	3	-0.0361214	0.047395	0.585419	-0.129016	0.0567729	0.964523	0.87896	1.05842	1394	0.994877
prot-a-2730	ebi-a-GCST007090	Knee osteoarthritis || id:ebi-a-GCST007090	Sialic acid-binding Ig-like lectin 8 || id:prot-a-2730	Weighted mode	3	-0.0187256	0.0341779	0.638749	-0.0857142	0.048263	0.981449	0.917856	1.04945	1518	0.996835
prot-a-2731	ebi-a-GCST007090	Knee osteoarthritis || id:ebi-a-GCST007090	Sialic acid-binding Ig-like lectin 9 || id:prot-a-2731	MR Egger	3	0.00305768	0.0212343	0.908954	-0.0385615	0.0446768	1.00306	0.962173	1.04569	2161	0.996442
prot-a-2731	ebi-a-GCST007090	Knee osteoarthritis || id:ebi-a-GCST007090	Sialic acid-binding Ig-like lectin 9 || id:prot-a-2731	Weighted median	3	0.000146408	0.00746299	0.984348	-0.014481	0.0147739	1.00015	0.985623	1.01488	2317	1.00644
prot-a-2731	ebi-a-GCST007090	Knee osteoarthritis || id:ebi-a-GCST007090	Sialic acid-binding Ig-like lectin 9 || id:prot-a-2731	Inverse variance weighted	3	5.92e-05	0.00750074	0.9937	-0.0146422	0.0147607	1.00006	0.985464	1.01487	2345	1.00387
prot-a-2731	ebi-a-GCST007090	Knee osteoarthritis || id:ebi-a-GCST007090	Sialic acid-binding Ig-like lectin 9 || id:prot-a-2731	Weighted mode	3	-4.35e-05	0.00745236	0.99587	-0.0146501	0.0145631	0.999956	0.985457	1.01467	2354	1.00222
prot-a-2732	ebi-a-GCST007090	Knee osteoarthritis || id:ebi-a-GCST007090	Tyrosine-protein phosphatase non-receptor type substrate 1 || id:prot-a-2732	Inverse variance weighted	2	-0.00568537	0.00786231	0.469608	-0.0210955	0.00972476	0.994331	0.979125	1.00977	1083	1.02724
prot-a-2733	ebi-a-GCST007090	Knee osteoarthritis || id:ebi-a-GCST007090	Signal-regulatory protein beta-1 || id:prot-a-2733	Weighted median	4	-0.00844224	0.012402	0.496051	-0.0327502	0.0158657	0.991593	0.96778	1.01599	1149	1.02276
prot-a-2733	ebi-a-GCST007090	Knee osteoarthritis || id:ebi-a-GCST007090	Signal-regulatory protein beta-1 || id:prot-a-2733	Weighted mode	4	-0.0094705	0.0125874	0.506474	-0.0341417	0.0152007	0.990574	0.966435	1.01532	1176	1.02027
prot-a-2733	ebi-a-GCST007090	Knee osteoarthritis || id:ebi-a-GCST007090	Signal-regulatory protein beta-1 || id:prot-a-2733	MR Egger	4	-0.0224717	0.0292677	0.522868	-0.0798364	0.0348929	0.977779	0.923267	1.03551	1221	1.01448
prot-a-2733	ebi-a-GCST007090	Knee osteoarthritis || id:ebi-a-GCST007090	Signal-regulatory protein beta-1 || id:prot-a-2733	Inverse variance weighted	4	-0.0053643	0.0137068	0.69553	-0.0322296	0.0215009	0.99465	0.968284	1.02173	1639	1.00531
prot-a-2736	ebi-a-GCST007090	Knee osteoarthritis || id:ebi-a-GCST007090	NAD-dependent protein deacetylase sirtuin-2 || id:prot-a-2736	MR Egger	3	-0.056126	0.0434379	0.419306	-0.141264	0.0290122	0.94542	0.86826	1.02944	984	1.00949
prot-a-2736	ebi-a-GCST007090	Knee osteoarthritis || id:ebi-a-GCST007090	NAD-dependent protein deacetylase sirtuin-2 || id:prot-a-2736	Weighted mode	3	-0.0159304	0.0252691	0.592842	-0.0654579	0.033597	0.984196	0.936639	1.03417	1405	0.999603
prot-a-2736	ebi-a-GCST007090	Knee osteoarthritis || id:ebi-a-GCST007090	NAD-dependent protein deacetylase sirtuin-2 || id:prot-a-2736	Weighted median	3	-0.00860287	0.0217588	0.692567	-0.0512501	0.0340444	0.991434	0.950041	1.03463	1630	1.00656
prot-a-2736	ebi-a-GCST007090	Knee osteoarthritis || id:ebi-a-GCST007090	NAD-dependent protein deacetylase sirtuin-2 || id:prot-a-2736	Inverse variance weighted	3	-0.000884024	0.0202709	0.965215	-0.0406149	0.0388469	0.999116	0.960199	1.03961	2286	1.00026
prot-a-2737	ebi-a-GCST007090	Knee osteoarthritis || id:ebi-a-GCST007090	NAD-dependent protein deacylase sirtuin-5, mitochondrial || id:prot-a-2737	Inverse variance weighted	2	0.0456487	0.0378804	0.228174	-0.0285968	0.119894	1.04671	0.971808	1.12738	563	0.960113
prot-a-2739	ebi-a-GCST007090	Knee osteoarthritis || id:ebi-a-GCST007090	Ski-like protein || id:prot-a-2739	Weighted mode	3	0.0519232	0.0328996	0.255254	-0.0125601	0.116406	1.05329	0.987518	1.12345	628	0.962894
prot-a-2739	ebi-a-GCST007090	Knee osteoarthritis || id:ebi-a-GCST007090	Ski-like protein || id:prot-a-2739	Weighted median	3	-0.0129109	0.0302286	0.669299	-0.072159	0.0463371	0.987172	0.930383	1.04743	1583	1.00162
prot-a-2739	ebi-a-GCST007090	Knee osteoarthritis || id:ebi-a-GCST007090	Ski-like protein || id:prot-a-2739	MR Egger	3	0.047626	0.243397	0.876986	-0.429432	0.524684	1.04878	0.650879	1.68992	2067	1.00512
prot-a-2739	ebi-a-GCST007090	Knee osteoarthritis || id:ebi-a-GCST007090	Ski-like protein || id:prot-a-2739	Inverse variance weighted	3	-0.00683319	0.0536218	0.898598	-0.111932	0.0982655	0.99319	0.894105	1.10326	2125	1.00178
prot-a-2742	ebi-a-GCST007090	Knee osteoarthritis || id:ebi-a-GCST007090	SLAM family member 6 || id:prot-a-2742	Inverse variance weighted	2	-0.0468753	0.0438255	0.284804	-0.132773	0.0390227	0.954206	0.875664	1.03979	688	0.98067
prot-a-2743	ebi-a-GCST007090	Knee osteoarthritis || id:ebi-a-GCST007090	SLAM family member 7 || id:prot-a-2743	Weighted median	3	-0.00549975	0.0107347	0.608416	-0.0265397	0.0155402	0.994515	0.973809	1.01566	1442	0.999541
prot-a-2743	ebi-a-GCST007090	Knee osteoarthritis || id:ebi-a-GCST007090	SLAM family member 7 || id:prot-a-2743	Inverse variance weighted	3	-0.00530625	0.0108075	0.623443	-0.026489	0.0158765	0.994708	0.973859	1.016	1481	0.997256
prot-a-2743	ebi-a-GCST007090	Knee osteoarthritis || id:ebi-a-GCST007090	SLAM family member 7 || id:prot-a-2743	Weighted mode	3	-0.00555679	0.0107223	0.655919	-0.0265724	0.0154589	0.994459	0.973778	1.01558	1549	1.00315
prot-a-2743	ebi-a-GCST007090	Knee osteoarthritis || id:ebi-a-GCST007090	SLAM family member 7 || id:prot-a-2743	MR Egger	3	0.00226245	0.0157771	0.909327	-0.0286607	0.0331856	1.00227	0.971746	1.03374	2162	0.99639
prot-a-2744	ebi-a-GCST007090	Knee osteoarthritis || id:ebi-a-GCST007090	SLAM family member 7 || id:prot-a-2744	Weighted median	3	-0.0324366	0.0224847	0.149131	-0.0765067	0.0116334	0.968084	0.926347	1.0117	405	0.872325
prot-a-2744	ebi-a-GCST007090	Knee osteoarthritis || id:ebi-a-GCST007090	SLAM family member 7 || id:prot-a-2744	Inverse variance weighted	3	-0.0424848	0.0486712	0.382721	-0.13788	0.0529107	0.958405	0.871203	1.05434	904	1.00295
prot-a-2744	ebi-a-GCST007090	Knee osteoarthritis || id:ebi-a-GCST007090	SLAM family member 7 || id:prot-a-2744	MR Egger	3	0.121137	0.163542	0.594139	-0.199407	0.44168	1.12878	0.819217	1.55532	1409	0.998946
prot-a-2744	ebi-a-GCST007090	Knee osteoarthritis || id:ebi-a-GCST007090	SLAM family member 7 || id:prot-a-2744	Weighted mode	3	-0.00264077	0.0230656	0.919307	-0.0478493	0.0425678	0.997363	0.953277	1.04349	2185	0.996723
prot-a-2747	ebi-a-GCST007090	Knee osteoarthritis || id:ebi-a-GCST007090	Urea transporter 2 || id:prot-a-2747	Weighted median	4	-0.0133091	0.0196168	0.497484	-0.0517581	0.0251399	0.986779	0.949559	1.02546	1154	1.02126
prot-a-2747	ebi-a-GCST007090	Knee osteoarthritis || id:ebi-a-GCST007090	Urea transporter 2 || id:prot-a-2747	Inverse variance weighted	4	-0.0252863	0.0405796	0.533201	-0.104822	0.0542498	0.975031	0.900484	1.05575	1254	1.0073
prot-a-2747	ebi-a-GCST007090	Knee osteoarthritis || id:ebi-a-GCST007090	Urea transporter 2 || id:prot-a-2747	MR Egger	4	-0.0550653	0.077596	0.551506	-0.207154	0.0970229	0.946423	0.812895	1.10189	1302	1.00347
prot-a-2747	ebi-a-GCST007090	Knee osteoarthritis || id:ebi-a-GCST007090	Urea transporter 2 || id:prot-a-2747	Weighted mode	4	-0.00857067	0.0199143	0.695967	-0.0476028	0.0304614	0.991466	0.953512	1.03093	1641	1.00472
prot-a-2748	ebi-a-GCST007090	Knee osteoarthritis || id:ebi-a-GCST007090	Solute carrier family 22 member 16 || id:prot-a-2748	Weighted median	4	0.040427	0.0329573	0.219955	-0.0241693	0.105023	1.04126	0.97612	1.11074	547	0.952604
prot-a-2748	ebi-a-GCST007090	Knee osteoarthritis || id:ebi-a-GCST007090	Solute carrier family 22 member 16 || id:prot-a-2748	Inverse variance weighted	4	0.040753	0.0342788	0.234492	-0.0264335	0.107939	1.04159	0.973913	1.11398	575	0.966106
prot-a-2748	ebi-a-GCST007090	Knee osteoarthritis || id:ebi-a-GCST007090	Solute carrier family 22 member 16 || id:prot-a-2748	Weighted mode	4	0.0404227	0.0447275	0.432742	-0.0472431	0.128089	1.04125	0.953855	1.13665	1010	1.01502
prot-a-2748	ebi-a-GCST007090	Knee osteoarthritis || id:ebi-a-GCST007090	Solute carrier family 22 member 16 || id:prot-a-2748	MR Egger	4	-0.00887404	0.110352	0.943229	-0.225164	0.207416	0.991165	0.798386	1.23049	2238	0.99844
prot-a-2752	ebi-a-GCST007090	Knee osteoarthritis || id:ebi-a-GCST007090	Very long-chain acyl-CoA synthetase || id:prot-a-2752	Inverse variance weighted	2	0.0515503	0.0358447	0.150389	-0.0187053	0.121806	1.0529	0.981469	1.12953	409	0.871082
prot-a-2756	ebi-a-GCST007090	Knee osteoarthritis || id:ebi-a-GCST007090	Solute carrier family 35 member G2 || id:prot-a-2756	Inverse variance weighted	2	0.0027994	0.0180155	0.876515	-0.032511	0.0381098	1.0028	0.968012	1.03885	2066	1.00506
prot-a-276	ebi-a-GCST007090	Knee osteoarthritis || id:ebi-a-GCST007090	ADP-ribosyl cyclase/cyclic ADP-ribose hydrolase 2 || id:prot-a-276	Inverse variance weighted	2	0.00730635	0.0116026	0.52888	-0.0154347	0.0300474	1.00733	0.984684	1.0305	1237	1.01287
prot-a-2760	ebi-a-GCST007090	Knee osteoarthritis || id:ebi-a-GCST007090	Sodium-coupled monocarboxylate transporter 1 || id:prot-a-2760	MR Egger	3	-0.213119	0.316885	0.623083	-0.834214	0.407976	0.80806	0.434216	1.50377	1480	0.997353
prot-a-2760	ebi-a-GCST007090	Knee osteoarthritis || id:ebi-a-GCST007090	Sodium-coupled monocarboxylate transporter 1 || id:prot-a-2760	Inverse variance weighted	3	-0.017047	0.046316	0.71283	-0.107826	0.0737323	0.983098	0.897784	1.07652	1669	1.0118
prot-a-2760	ebi-a-GCST007090	Knee osteoarthritis || id:ebi-a-GCST007090	Sodium-coupled monocarboxylate transporter 1 || id:prot-a-2760	Weighted mode	3	0.0129148	0.0396132	0.775359	-0.0647271	0.0905568	1.013	0.937323	1.09478	1831	1.00318
prot-a-2760	ebi-a-GCST007090	Knee osteoarthritis || id:ebi-a-GCST007090	Sodium-coupled monocarboxylate transporter 1 || id:prot-a-2760	Weighted median	3	0.00440058	0.0362677	0.903425	-0.0666842	0.0754853	1.00441	0.935491	1.07841	2143	0.9987
prot-a-2773	ebi-a-GCST007090	Knee osteoarthritis || id:ebi-a-GCST007090	Stromal membrane-associated protein 1 || id:prot-a-2773	Inverse variance weighted	2	0.0375731	0.0243414	0.122688	-0.010136	0.0852823	1.03829	0.989915	1.08902	348	0.835194
prot-a-2779	ebi-a-GCST007090	Knee osteoarthritis || id:ebi-a-GCST007090	SPARC-related modular calcium-binding protein 1 || id:prot-a-2779	Inverse variance weighted	2	-0.0203157	0.0679678	0.765015	-0.153532	0.112901	0.979889	0.857673	1.11952	1806	1.0035
prot-a-2780	ebi-a-GCST007090	Knee osteoarthritis || id:ebi-a-GCST007090	Acid sphingomyelinase-like phosphodiesterase 3a || id:prot-a-2780	Inverse variance weighted	2	-0.0140027	0.0111932	0.210933	-0.0359413	0.00793589	0.986095	0.964697	1.00797	532	0.939285
prot-a-2786	ebi-a-GCST007090	Knee osteoarthritis || id:ebi-a-GCST007090	Synaptosomal-associated protein 25 || id:prot-a-2786	Inverse variance weighted	2	-0.0484352	0.0525891	0.357043	-0.15151	0.0546394	0.952719	0.859409	1.05616	850	0.995101
prot-a-2795	ebi-a-GCST007090	Knee osteoarthritis || id:ebi-a-GCST007090	Sorting nexin-7 || id:prot-a-2795	Inverse variance weighted	4	-0.0775763	0.030686	0.0114691	-0.137721	-0.0174318	0.925356	0.871342	0.982719	86	0.315934
prot-a-2795	ebi-a-GCST007090	Knee osteoarthritis || id:ebi-a-GCST007090	Sorting nexin-7 || id:prot-a-2795	Weighted median	4	-0.0825745	0.0367013	0.0244547	-0.154509	-0.01064	0.920743	0.856836	0.989416	118	0.49096
prot-a-2795	ebi-a-GCST007090	Knee osteoarthritis || id:ebi-a-GCST007090	Sorting nexin-7 || id:prot-a-2795	Weighted mode	4	-0.0957546	0.0466006	0.132154	-0.187092	-0.00441739	0.908687	0.829368	0.995592	362	0.864845
prot-a-2795	ebi-a-GCST007090	Knee osteoarthritis || id:ebi-a-GCST007090	Sorting nexin-7 || id:prot-a-2795	MR Egger	4	-0.0608097	0.0708316	0.481075	-0.19964	0.0780203	0.941002	0.819026	1.08114	1113	1.02396
prot-a-2797	ebi-a-GCST007090	Knee osteoarthritis || id:ebi-a-GCST007090	Suppressor of cytokine signaling 3 || id:prot-a-2797	Inverse variance weighted	3	-0.0107208	0.0147266	0.46662	-0.039585	0.0181434	0.989336	0.961188	1.01831	1075	1.0283
prot-a-2797	ebi-a-GCST007090	Knee osteoarthritis || id:ebi-a-GCST007090	Suppressor of cytokine signaling 3 || id:prot-a-2797	Weighted median	3	-0.010584	0.0152762	0.488406	-0.0405253	0.0193572	0.989472	0.960285	1.01955	1133	1.02121
prot-a-2797	ebi-a-GCST007090	Knee osteoarthritis || id:ebi-a-GCST007090	Suppressor of cytokine signaling 3 || id:prot-a-2797	Weighted mode	3	-0.0106526	0.0149218	0.549361	-0.0398994	0.0185941	0.989404	0.960886	1.01877	1298	1.00265
prot-a-2797	ebi-a-GCST007090	Knee osteoarthritis || id:ebi-a-GCST007090	Suppressor of cytokine signaling 3 || id:prot-a-2797	MR Egger	3	-0.0232841	0.0454695	0.698709	-0.112404	0.0658361	0.976985	0.893683	1.06805	1645	1.00623
prot-a-28	ebi-a-GCST007090	Knee osteoarthritis || id:ebi-a-GCST007090	Disintegrin and metalloproteinase domain-containing protein 23 || id:prot-a-28	MR Egger	5	0.0719638	0.130415	0.619524	-0.183649	0.327577	1.07462	0.832228	1.3876	1466	1.00113
prot-a-28	ebi-a-GCST007090	Knee osteoarthritis || id:ebi-a-GCST007090	Disintegrin and metalloproteinase domain-containing protein 23 || id:prot-a-28	Inverse variance weighted	5	0.0060243	0.0175985	0.732111	-0.0284687	0.0405173	1.00604	0.971933	1.04135	1714	1.01188
prot-a-28	ebi-a-GCST007090	Knee osteoarthritis || id:ebi-a-GCST007090	Disintegrin and metalloproteinase domain-containing protein 23 || id:prot-a-28	Weighted mode	5	0.00293258	0.0220418	0.900581	-0.0402693	0.0461344	1.00294	0.960531	1.04722	2134	0.999755
prot-a-28	ebi-a-GCST007090	Knee osteoarthritis || id:ebi-a-GCST007090	Disintegrin and metalloproteinase domain-containing protein 23 || id:prot-a-28	Weighted median	5	0.0013541	0.0202072	0.946573	-0.0382521	0.0409603	1.00136	0.96247	1.04181	2246	0.998412
prot-a-280	ebi-a-GCST007090	Knee osteoarthritis || id:ebi-a-GCST007090	Uncharacterized protein C10orf35 || id:prot-a-280	Weighted median	3	-0.0405223	0.0396378	0.306632	-0.118212	0.0371678	0.960288	0.888507	1.03787	731	0.993722
prot-a-280	ebi-a-GCST007090	Knee osteoarthritis || id:ebi-a-GCST007090	Uncharacterized protein C10orf35 || id:prot-a-280	MR Egger	3	-0.123145	0.0666382	0.315771	-0.253756	0.00746553	0.884135	0.775881	1.00749	756	0.989498
prot-a-280	ebi-a-GCST007090	Knee osteoarthritis || id:ebi-a-GCST007090	Uncharacterized protein C10orf35 || id:prot-a-280	Weighted mode	3	-0.054565	0.0472672	0.367645	-0.147209	0.0380787	0.946897	0.863114	1.03881	868	1.0034
prot-a-280	ebi-a-GCST007090	Knee osteoarthritis || id:ebi-a-GCST007090	Uncharacterized protein C10orf35 || id:prot-a-280	Inverse variance weighted	3	-0.0301717	0.0415151	0.46737	-0.111541	0.0511978	0.970279	0.894455	1.05253	1078	1.02709
prot-a-2804	ebi-a-GCST007090	Knee osteoarthritis || id:ebi-a-GCST007090	Sperm acrosome membrane-associated protein 3 || id:prot-a-2804	Inverse variance weighted	2	-0.010099	0.0220462	0.646894	-0.0533095	0.0331116	0.989952	0.948086	1.03367	1527	1.0036
prot-a-2808	ebi-a-GCST007090	Knee osteoarthritis || id:ebi-a-GCST007090	SPARC || id:prot-a-2808	Inverse variance weighted	2	0.035954	0.0416513	0.38802	-0.0456825	0.11759	1.03661	0.955345	1.12478	913	1.00681
prot-a-2809	ebi-a-GCST007090	Knee osteoarthritis || id:ebi-a-GCST007090	SPARC || id:prot-a-2809	Inverse variance weighted	2	0.0692105	0.0432983	0.109941	-0.0156542	0.154075	1.07166	0.984468	1.16658	320	0.813909
prot-a-281	ebi-a-GCST007090	Knee osteoarthritis || id:ebi-a-GCST007090	Platelet receptor Gi24 || id:prot-a-281	Inverse variance weighted	2	0.030551	0.0396881	0.441433	-0.0472378	0.10834	1.03102	0.953861	1.11443	1028	1.01727
prot-a-2810	ebi-a-GCST007090	Knee osteoarthritis || id:ebi-a-GCST007090	SPARC-like protein 1 || id:prot-a-2810	Inverse variance weighted	2	-0.0496394	0.0577947	0.3904	-0.162917	0.0636381	0.951572	0.849662	1.06571	917	1.00857
prot-a-2811	ebi-a-GCST007090	Knee osteoarthritis || id:ebi-a-GCST007090	SPARC-like protein 1 || id:prot-a-2811	Inverse variance weighted	3	0.0142729	0.0169043	0.398482	-0.0188595	0.0474053	1.01438	0.981317	1.04855	939	1.00533
prot-a-2811	ebi-a-GCST007090	Knee osteoarthritis || id:ebi-a-GCST007090	SPARC-like protein 1 || id:prot-a-2811	Weighted median	3	0.0152186	0.0180643	0.399526	-0.0201875	0.0506247	1.01533	0.980015	1.05193	942	1.00475
prot-a-2811	ebi-a-GCST007090	Knee osteoarthritis || id:ebi-a-GCST007090	SPARC-like protein 1 || id:prot-a-2811	Weighted mode	3	0.0180038	0.0185162	0.433448	-0.0182879	0.0542956	1.01817	0.981878	1.0558	1012	1.01466
prot-a-2811	ebi-a-GCST007090	Knee osteoarthritis || id:ebi-a-GCST007090	SPARC-like protein 1 || id:prot-a-2811	MR Egger	3	0.031968	0.0346891	0.525974	-0.0360226	0.0999587	1.03248	0.964618	1.10513	1231	1.01221
prot-a-2813	ebi-a-GCST007090	Knee osteoarthritis || id:ebi-a-GCST007090	Spermatogenesis-associated protein 20 || id:prot-a-2813	MR Egger	3	0.337449	0.365053	0.525002	-0.378055	1.05295	1.40137	0.685193	2.8661	1228	1.01281
prot-a-2813	ebi-a-GCST007090	Knee osteoarthritis || id:ebi-a-GCST007090	Spermatogenesis-associated protein 20 || id:prot-a-2813	Inverse variance weighted	3	-0.0341299	0.066283	0.606615	-0.164044	0.0957848	0.966446	0.848704	1.10052	1439	0.99866
prot-a-2813	ebi-a-GCST007090	Knee osteoarthritis || id:ebi-a-GCST007090	Spermatogenesis-associated protein 20 || id:prot-a-2813	Weighted mode	3	0.0176371	0.0345999	0.660911	-0.0501787	0.0854529	1.01779	0.951059	1.08921	1566	0.999807
prot-a-2813	ebi-a-GCST007090	Knee osteoarthritis || id:ebi-a-GCST007090	Spermatogenesis-associated protein 20 || id:prot-a-2813	Weighted median	3	0.00293726	0.0362416	0.935405	-0.0680963	0.0739708	1.00294	0.934171	1.07678	2221	0.997737
prot-a-2815	ebi-a-GCST007090	Knee osteoarthritis || id:ebi-a-GCST007090	Maspardin || id:prot-a-2815	Inverse variance weighted	3	0.0335474	0.017258	0.0519099	-0.000278194	0.067373	1.03412	0.999722	1.06969	185	0.664727
prot-a-2815	ebi-a-GCST007090	Knee osteoarthritis || id:ebi-a-GCST007090	Maspardin || id:prot-a-2815	Weighted median	3	0.0291651	0.0175564	0.0966688	-0.00524546	0.0635756	1.02959	0.994768	1.06564	300	0.763361
prot-a-2815	ebi-a-GCST007090	Knee osteoarthritis || id:ebi-a-GCST007090	Maspardin || id:prot-a-2815	Weighted mode	3	0.028103	0.0187911	0.273412	-0.00872762	0.0649335	1.0285	0.99131	1.06709	661	0.9799
prot-a-2815	ebi-a-GCST007090	Knee osteoarthritis || id:ebi-a-GCST007090	Maspardin || id:prot-a-2815	MR Egger	3	0.0304164	0.0343806	0.5389	-0.0369697	0.0978024	1.03088	0.963705	1.10274	1268	1.00682
prot-a-2818	ebi-a-GCST007090	Knee osteoarthritis || id:ebi-a-GCST007090	Serine protease inhibitor Kazal-type 2 || id:prot-a-2818	Weighted median	3	0.0100584	0.0291244	0.729823	-0.0470254	0.0671422	1.01011	0.954063	1.06945	1708	1.01227
prot-a-2818	ebi-a-GCST007090	Knee osteoarthritis || id:ebi-a-GCST007090	Serine protease inhibitor Kazal-type 2 || id:prot-a-2818	Inverse variance weighted	3	-0.00943608	0.0299036	0.752344	-0.0680472	0.049175	0.990608	0.934216	1.0504	1771	1.00638
prot-a-2818	ebi-a-GCST007090	Knee osteoarthritis || id:ebi-a-GCST007090	Serine protease inhibitor Kazal-type 2 || id:prot-a-2818	Weighted mode	3	0.0106344	0.0306424	0.761671	-0.0494247	0.0706935	1.01069	0.951777	1.07325	1795	1.00524
prot-a-2818	ebi-a-GCST007090	Knee osteoarthritis || id:ebi-a-GCST007090	Serine protease inhibitor Kazal-type 2 || id:prot-a-2818	MR Egger	3	-0.0038497	0.065	0.96234	-0.13125	0.12355	0.996158	0.876999	1.13151	2278	1.00078
prot-a-2820	ebi-a-GCST007090	Knee osteoarthritis || id:ebi-a-GCST007090	Serine protease inhibitor Kazal-type 6 || id:prot-a-2820	Inverse variance weighted	3	-0.00844486	0.0155467	0.586997	-0.0389164	0.0220267	0.991591	0.961831	1.02227	1400	0.993282
prot-a-2820	ebi-a-GCST007090	Knee osteoarthritis || id:ebi-a-GCST007090	Serine protease inhibitor Kazal-type 6 || id:prot-a-2820	Weighted median	3	-0.00713915	0.0160429	0.656316	-0.0385832	0.0243049	0.992886	0.962152	1.0246	1551	1.00246
prot-a-2820	ebi-a-GCST007090	Knee osteoarthritis || id:ebi-a-GCST007090	Serine protease inhibitor Kazal-type 6 || id:prot-a-2820	Weighted mode	3	-0.00685642	0.0165019	0.718116	-0.0392001	0.0254872	0.993167	0.961558	1.02581	1682	1.01142
prot-a-2820	ebi-a-GCST007090	Knee osteoarthritis || id:ebi-a-GCST007090	Serine protease inhibitor Kazal-type 6 || id:prot-a-2820	MR Egger	3	-0.00687473	0.0220134	0.807295	-0.050021	0.0362715	0.993149	0.951209	1.03694	1917	0.997643
prot-a-2823	ebi-a-GCST007090	Knee osteoarthritis || id:ebi-a-GCST007090	Kunitz-type protease inhibitor 1 || id:prot-a-2823	Inverse variance weighted	2	0.0124887	0.023966	0.602298	-0.0344847	0.059462	1.01257	0.966103	1.06127	1434	0.995009
prot-a-2824	ebi-a-GCST007090	Knee osteoarthritis || id:ebi-a-GCST007090	Kunitz-type protease inhibitor 2 || id:prot-a-2824	Inverse variance weighted	3	-0.00969292	0.0105225	0.356968	-0.0303171	0.0109313	0.990354	0.970138	1.01099	849	0.996063
prot-a-2824	ebi-a-GCST007090	Knee osteoarthritis || id:ebi-a-GCST007090	Kunitz-type protease inhibitor 2 || id:prot-a-2824	Weighted median	3	-0.0090567	0.0105371	0.390063	-0.0297095	0.0115961	0.990984	0.970728	1.01166	916	1.0088
prot-a-2824	ebi-a-GCST007090	Knee osteoarthritis || id:ebi-a-GCST007090	Kunitz-type protease inhibitor 2 || id:prot-a-2824	Weighted mode	3	-0.00891921	0.0110921	0.505723	-0.0306597	0.0128212	0.99112	0.969806	1.0129	1173	1.02136
prot-a-2824	ebi-a-GCST007090	Knee osteoarthritis || id:ebi-a-GCST007090	Kunitz-type protease inhibitor 2 || id:prot-a-2824	MR Egger	3	-0.00667269	0.0222276	0.814337	-0.0502387	0.0368933	0.99335	0.951002	1.03758	1931	0.999049
prot-a-2826	ebi-a-GCST007090	Knee osteoarthritis || id:ebi-a-GCST007090	Testican-1 || id:prot-a-2826	Inverse variance weighted	2	0.0454529	0.0353419	0.198412	-0.0238173	0.114723	1.0465	0.976464	1.12156	499	0.941958
prot-a-2828	ebi-a-GCST007090	Knee osteoarthritis || id:ebi-a-GCST007090	Testican-3 || id:prot-a-2828	MR Egger	5	-0.0616064	0.0442569	0.258163	-0.14835	0.0251371	0.940253	0.862129	1.02546	632	0.967704
prot-a-2828	ebi-a-GCST007090	Knee osteoarthritis || id:ebi-a-GCST007090	Testican-3 || id:prot-a-2828	Weighted median	5	-0.0248916	0.0261696	0.34152	-0.0761839	0.0264007	0.975416	0.926646	1.02675	815	0.992713
prot-a-2828	ebi-a-GCST007090	Knee osteoarthritis || id:ebi-a-GCST007090	Testican-3 || id:prot-a-2828	Inverse variance weighted	5	-0.024948	0.026917	0.354005	-0.0777052	0.0278093	0.975361	0.925237	1.0282	842	0.996006
prot-a-2828	ebi-a-GCST007090	Knee osteoarthritis || id:ebi-a-GCST007090	Testican-3 || id:prot-a-2828	Weighted mode	5	-0.0258495	0.0379012	0.53267	-0.100136	0.0484369	0.974482	0.904714	1.04963	1252	1.0079
prot-a-2829	ebi-a-GCST007090	Knee osteoarthritis || id:ebi-a-GCST007090	Spondin-1 || id:prot-a-2829	Inverse variance weighted	2	0.0414037	0.0230692	0.0726917	-0.00381193	0.0866193	1.04227	0.996195	1.09048	238	0.723558
prot-a-2840	ebi-a-GCST007090	Knee osteoarthritis || id:ebi-a-GCST007090	Sulfiredoxin-1 || id:prot-a-2840	Inverse variance weighted	2	0.0520209	0.0276537	0.0599505	-0.00218029	0.106222	1.0534	0.997822	1.11207	201	0.706581
prot-a-2848	ebi-a-GCST007090	Knee osteoarthritis || id:ebi-a-GCST007090	CMP-N-acetylneuraminate-beta-galactosamide-alpha-2,3-sialyltransferase 1 || id:prot-a-2848	Inverse variance weighted	2	-0.0249897	0.0320614	0.435725	-0.0878301	0.0378507	0.97532	0.915916	1.03858	1016	1.01598
prot-a-2850	ebi-a-GCST007090	Knee osteoarthritis || id:ebi-a-GCST007090	Type 2 lactosamine alpha-2,3-sialyltransferase || id:prot-a-2850	Inverse variance weighted	2	0.0144694	0.0238664	0.544338	-0.0323088	0.0612475	1.01457	0.968208	1.06316	1288	1.00119
prot-a-2852	ebi-a-GCST007090	Knee osteoarthritis || id:ebi-a-GCST007090	Alpha-N-acetylgalactosaminide alpha-2,6-sialyltransferase 1 || id:prot-a-2852	Inverse variance weighted	4	-0.0481956	0.0497162	0.332338	-0.145639	0.0492481	0.952947	0.864469	1.05048	791	0.995333
prot-a-2852	ebi-a-GCST007090	Knee osteoarthritis || id:ebi-a-GCST007090	Alpha-N-acetylgalactosaminide alpha-2,6-sialyltransferase 1 || id:prot-a-2852	MR Egger	4	0.0612415	0.110398	0.634834	-0.155139	0.277623	1.06316	0.856296	1.31999	1507	0.997957
prot-a-2852	ebi-a-GCST007090	Knee osteoarthritis || id:ebi-a-GCST007090	Alpha-N-acetylgalactosaminide alpha-2,6-sialyltransferase 1 || id:prot-a-2852	Weighted mode	4	-0.000803272	0.0291009	0.979712	-0.057841	0.0562345	0.999197	0.9438	1.05785	2305	1.00691
prot-a-2852	ebi-a-GCST007090	Knee osteoarthritis || id:ebi-a-GCST007090	Alpha-N-acetylgalactosaminide alpha-2,6-sialyltransferase 1 || id:prot-a-2852	Weighted median	4	0.000636355	0.0305403	0.983376	-0.0592226	0.0604953	1.00064	0.942497	1.06236	2315	1.00631
prot-a-2853	ebi-a-GCST007090	Knee osteoarthritis || id:ebi-a-GCST007090	Alpha-N-acetylgalactosaminide alpha-2,6-sialyltransferase 2 || id:prot-a-2853	Inverse variance weighted	2	-0.117101	0.042963	0.00641789	-0.201309	-0.0328937	0.889495	0.81766	0.967641	59	0.257695
prot-a-2863	ebi-a-GCST007090	Knee osteoarthritis || id:ebi-a-GCST007090	Stabilin-2 || id:prot-a-2863	Inverse variance weighted	2	-0.133371	0.0623151	0.0323332	-0.255508	-0.0112333	0.87514	0.774523	0.98883	141	0.543244
prot-a-2865	ebi-a-GCST007090	Knee osteoarthritis || id:ebi-a-GCST007090	Signal-transducing adaptor protein 1 || id:prot-a-2865	Inverse variance weighted	2	-0.0170084	0.0538296	0.752027	-0.122514	0.0884976	0.983135	0.884693	1.09253	1770	1.00653
prot-a-2866	ebi-a-GCST007090	Knee osteoarthritis || id:ebi-a-GCST007090	Steroidogenic acute regulatory protein, mitochondrial || id:prot-a-2866	Inverse variance weighted	2	-0.0545358	0.0819883	0.505945	-0.215233	0.106161	0.946925	0.806354	1.112	1174	1.02094
prot-a-2868	ebi-a-GCST007090	Knee osteoarthritis || id:ebi-a-GCST007090	Signal transducer and activator of transcription 1-alpha/beta || id:prot-a-2868	Weighted median	3	0.0258817	0.0218796	0.236842	-0.0170023	0.0687657	1.02622	0.983141	1.07119	584	0.960752
prot-a-2868	ebi-a-GCST007090	Knee osteoarthritis || id:ebi-a-GCST007090	Signal transducer and activator of transcription 1-alpha/beta || id:prot-a-2868	Inverse variance weighted	3	0.0237879	0.0213175	0.264471	-0.0179944	0.0655701	1.02407	0.982167	1.06777	644	0.972876
prot-a-2868	ebi-a-GCST007090	Knee osteoarthritis || id:ebi-a-GCST007090	Signal transducer and activator of transcription 1-alpha/beta || id:prot-a-2868	Weighted mode	3	0.0302267	0.0230067	0.319375	-0.0148663	0.0753198	1.03069	0.985244	1.07823	763	0.99161
prot-a-2868	ebi-a-GCST007090	Knee osteoarthritis || id:ebi-a-GCST007090	Signal transducer and activator of transcription 1-alpha/beta || id:prot-a-2868	MR Egger	3	0.0540247	0.0424618	0.42407	-0.0292004	0.13725	1.05551	0.971222	1.14711	993	1.0117
prot-a-2869	ebi-a-GCST007090	Knee osteoarthritis || id:ebi-a-GCST007090	Signal transducer and activator of transcription 3 || id:prot-a-2869	Inverse variance weighted	2	0.0461568	0.0271439	0.0890474	-0.00704536	0.0993589	1.04724	0.992979	1.10446	287	0.735029
prot-a-2875	ebi-a-GCST007090	Knee osteoarthritis || id:ebi-a-GCST007090	Stromal interaction molecule 1 || id:prot-a-2875	Inverse variance weighted	3	-0.0862482	0.030941	0.00531152	-0.146893	-0.0256039	0.917367	0.863387	0.974721	53	0.237415
prot-a-2875	ebi-a-GCST007090	Knee osteoarthritis || id:ebi-a-GCST007090	Stromal interaction molecule 1 || id:prot-a-2875	Weighted median	3	-0.0794884	0.0371315	0.032296	-0.152266	-0.00671068	0.923589	0.85876	0.993312	140	0.546495
prot-a-2875	ebi-a-GCST007090	Knee osteoarthritis || id:ebi-a-GCST007090	Stromal interaction molecule 1 || id:prot-a-2875	Weighted mode	3	-0.0794358	0.0416829	0.196962	-0.161134	0.00226272	0.923637	0.851178	1.00227	496	0.940729
prot-a-2875	ebi-a-GCST007090	Knee osteoarthritis || id:ebi-a-GCST007090	Stromal interaction molecule 1 || id:prot-a-2875	MR Egger	3	-0.121084	0.109159	0.467057	-0.335035	0.0928676	0.88596	0.715313	1.09732	1077	1.02735
prot-a-2877	ebi-a-GCST007090	Knee osteoarthritis || id:ebi-a-GCST007090	Serine/threonine-protein kinase 16 || id:prot-a-2877	Inverse variance weighted	4	-0.0728945	0.036907	0.0482581	-0.145232	-0.000556872	0.929699	0.864822	0.999443	180	0.63513
prot-a-2877	ebi-a-GCST007090	Knee osteoarthritis || id:ebi-a-GCST007090	Serine/threonine-protein kinase 16 || id:prot-a-2877	Weighted median	4	-0.0650669	0.0376269	0.0837616	-0.138816	0.00868183	0.937005	0.870388	1.00872	271	0.732219
prot-a-2877	ebi-a-GCST007090	Knee osteoarthritis || id:ebi-a-GCST007090	Serine/threonine-protein kinase 16 || id:prot-a-2877	MR Egger	4	-0.136444	0.139631	0.431535	-0.41012	0.137232	0.872455	0.663571	1.14709	1007	1.0152
prot-a-2877	ebi-a-GCST007090	Knee osteoarthritis || id:ebi-a-GCST007090	Serine/threonine-protein kinase 16 || id:prot-a-2877	Weighted mode	4	-0.0218668	0.0652763	0.759689	-0.149808	0.106075	0.978371	0.860873	1.1119	1787	1.00711
prot-a-2878	ebi-a-GCST007090	Knee osteoarthritis || id:ebi-a-GCST007090	Serine/threonine-protein kinase 17B || id:prot-a-2878	Inverse variance weighted	2	0.0263147	0.0177543	0.138299	-0.00848385	0.0611132	1.02666	0.991552	1.06302	375	0.873684
prot-a-2885	ebi-a-GCST007090	Knee osteoarthritis || id:ebi-a-GCST007090	Syntaxin-1A || id:prot-a-2885	Inverse variance weighted	2	-0.00450386	0.0277994	0.871296	-0.0589906	0.0499829	0.995506	0.942716	1.05125	2054	1.00492
prot-a-2889	ebi-a-GCST007090	Knee osteoarthritis || id:ebi-a-GCST007090	Syntaxin-7 || id:prot-a-2889	Inverse variance weighted	3	0.0253098	0.0168638	0.133398	-0.00774325	0.0583629	1.02563	0.992287	1.0601	365	0.865807
prot-a-2889	ebi-a-GCST007090	Knee osteoarthritis || id:ebi-a-GCST007090	Syntaxin-7 || id:prot-a-2889	Weighted median	3	0.025672	0.0188319	0.172813	-0.0112385	0.0625825	1.026	0.988824	1.06458	447	0.915871
prot-a-2889	ebi-a-GCST007090	Knee osteoarthritis || id:ebi-a-GCST007090	Syntaxin-7 || id:prot-a-2889	Weighted mode	3	0.0317992	0.0205815	0.262354	-0.00854063	0.0721389	1.03231	0.991496	1.0748	640	0.971121
prot-a-2889	ebi-a-GCST007090	Knee osteoarthritis || id:ebi-a-GCST007090	Syntaxin-7 || id:prot-a-2889	MR Egger	3	0.0151759	0.0353793	0.742035	-0.0541676	0.0845194	1.01529	0.947273	1.08819	1747	1.00623
prot-a-2891	ebi-a-GCST007090	Knee osteoarthritis || id:ebi-a-GCST007090	Extracellular sulfatase Sulf-2 || id:prot-a-2891	MR Egger	4	0.259585	0.158121	0.242356	-0.0503333	0.569502	1.29639	0.950912	1.76739	591	0.971473
prot-a-2891	ebi-a-GCST007090	Knee osteoarthritis || id:ebi-a-GCST007090	Extracellular sulfatase Sulf-2 || id:prot-a-2891	Weighted mode	4	-0.0327301	0.0461262	0.529145	-0.123137	0.0576772	0.9678	0.884142	1.05937	1239	1.01174
prot-a-2891	ebi-a-GCST007090	Knee osteoarthritis || id:ebi-a-GCST007090	Extracellular sulfatase Sulf-2 || id:prot-a-2891	Weighted median	4	0.00991597	0.0290878	0.733181	-0.0470962	0.0669281	1.00997	0.953996	1.06922	1719	1.01042
prot-a-2891	ebi-a-GCST007090	Knee osteoarthritis || id:ebi-a-GCST007090	Extracellular sulfatase Sulf-2 || id:prot-a-2891	Inverse variance weighted	4	0.00446145	0.0234814	0.849309	-0.041562	0.0504849	1.00447	0.95929	1.05178	2012	1.00001
prot-a-2892	ebi-a-GCST007090	Knee osteoarthritis || id:ebi-a-GCST007090	Estrogen sulfotransferase || id:prot-a-2892	Inverse variance weighted	3	0.0332274	0.0204196	0.103688	-0.00679497	0.0732497	1.03379	0.993228	1.076	309	0.79494
prot-a-2892	ebi-a-GCST007090	Knee osteoarthritis || id:ebi-a-GCST007090	Estrogen sulfotransferase || id:prot-a-2892	Weighted median	3	0.0323044	0.0222905	0.147269	-0.011385	0.0759939	1.03283	0.98868	1.07896	402	0.867861
prot-a-2892	ebi-a-GCST007090	Knee osteoarthritis || id:ebi-a-GCST007090	Estrogen sulfotransferase || id:prot-a-2892	MR Egger	3	0.0494206	0.049433	0.50008	-0.0474681	0.146309	1.05066	0.953641	1.15755	1158	1.02305
prot-a-2892	ebi-a-GCST007090	Knee osteoarthritis || id:ebi-a-GCST007090	Estrogen sulfotransferase || id:prot-a-2892	Weighted mode	3	0.0217433	0.0273087	0.509408	-0.0317818	0.0752683	1.02198	0.968718	1.07817	1186	1.01753
prot-a-2895	ebi-a-GCST007090	Knee osteoarthritis || id:ebi-a-GCST007090	Sulfatase-modifying factor 1 || id:prot-a-2895	Inverse variance weighted	2	0.0346667	0.0286061	0.225565	-0.0214013	0.0907347	1.03527	0.978826	1.09498	557	0.95936
prot-a-2899	ebi-a-GCST007090	Knee osteoarthritis || id:ebi-a-GCST007090	SUN domain-containing protein 5 || id:prot-a-2899	Inverse variance weighted	2	-0.0783999	0.138916	0.572504	-0.350676	0.193876	0.924595	0.704212	1.21395	1360	0.997251
prot-a-2900	ebi-a-GCST007090	Knee osteoarthritis || id:ebi-a-GCST007090	Surfeit locus protein 1 || id:prot-a-2900	Weighted median	4	-0.0446416	0.0246013	0.0695849	-0.0928602	0.00357696	0.95634	0.911321	1.00358	227	0.726197
prot-a-2900	ebi-a-GCST007090	Knee osteoarthritis || id:ebi-a-GCST007090	Surfeit locus protein 1 || id:prot-a-2900	Weighted mode	4	-0.0492516	0.0263098	0.157943	-0.100819	0.00231568	0.951942	0.904097	1.00232	422	0.886651
prot-a-2900	ebi-a-GCST007090	Knee osteoarthritis || id:ebi-a-GCST007090	Surfeit locus protein 1 || id:prot-a-2900	Inverse variance weighted	4	-0.031263	0.0293757	0.287217	-0.0888395	0.0263134	0.969221	0.914992	1.02666	695	0.979019
prot-a-2900	ebi-a-GCST007090	Knee osteoarthritis || id:ebi-a-GCST007090	Surfeit locus protein 1 || id:prot-a-2900	MR Egger	4	-0.0702977	0.0872058	0.504792	-0.241221	0.100626	0.932116	0.785668	1.10586	1170	1.0221
prot-a-2902	ebi-a-GCST007090	Knee osteoarthritis || id:ebi-a-GCST007090	Sushi domain-containing protein 2 || id:prot-a-2902	Weighted median	3	0.0218059	0.0176097	0.215607	-0.012709	0.0563209	1.02205	0.987371	1.05794	540	0.945878
prot-a-2902	ebi-a-GCST007090	Knee osteoarthritis || id:ebi-a-GCST007090	Sushi domain-containing protein 2 || id:prot-a-2902	Inverse variance weighted	3	0.0208951	0.0169892	0.218732	-0.0124037	0.054194	1.02111	0.987673	1.05569	544	0.952531
prot-a-2902	ebi-a-GCST007090	Knee osteoarthritis || id:ebi-a-GCST007090	Sushi domain-containing protein 2 || id:prot-a-2902	Weighted mode	3	0.021969	0.0166854	0.318586	-0.0107342	0.0546723	1.02221	0.989323	1.05619	762	0.990459
prot-a-2902	ebi-a-GCST007090	Knee osteoarthritis || id:ebi-a-GCST007090	Sushi domain-containing protein 2 || id:prot-a-2902	MR Egger	3	0.0379432	0.0323351	0.449306	-0.0254335	0.10132	1.03867	0.974887	1.10663	1048	1.01565
prot-a-2904	ebi-a-GCST007090	Knee osteoarthritis || id:ebi-a-GCST007090	Histone-lysine N-methyltransferase SUV420H2 || id:prot-a-2904	Inverse variance weighted	3	-0.0601289	0.0914244	0.510737	-0.239321	0.119063	0.941643	0.787162	1.12644	1190	1.01675
prot-a-2904	ebi-a-GCST007090	Knee osteoarthritis || id:ebi-a-GCST007090	Histone-lysine N-methyltransferase SUV420H2 || id:prot-a-2904	Weighted mode	3	0.0280012	0.054138	0.656522	-0.0781093	0.134112	1.0284	0.924863	1.14352	1552	1.00213
prot-a-2904	ebi-a-GCST007090	Knee osteoarthritis || id:ebi-a-GCST007090	Histone-lysine N-methyltransferase SUV420H2 || id:prot-a-2904	MR Egger	3	0.117176	0.267483	0.737147	-0.407091	0.641444	1.12432	0.665584	1.89922	1729	1.01001
prot-a-2904	ebi-a-GCST007090	Knee osteoarthritis || id:ebi-a-GCST007090	Histone-lysine N-methyltransferase SUV420H2 || id:prot-a-2904	Weighted median	3	0.0176227	0.0525612	0.737415	-0.0853973	0.120643	1.01778	0.918147	1.12822	1731	1.00921
prot-a-2906	ebi-a-GCST007090	Knee osteoarthritis || id:ebi-a-GCST007090	Sushi, von Willebrand factor type A, EGF and pentraxin domain-containing protein 1 || id:prot-a-2906	Inverse variance weighted	4	0.020902	0.0190559	0.272695	-0.0164476	0.0582515	1.02112	0.983687	1.05998	660	0.978809
prot-a-2906	ebi-a-GCST007090	Knee osteoarthritis || id:ebi-a-GCST007090	Sushi, von Willebrand factor type A, EGF and pentraxin domain-containing protein 1 || id:prot-a-2906	Weighted median	4	0.0226682	0.0216373	0.294803	-0.019741	0.0650773	1.02293	0.980453	1.06724	709	0.985034
prot-a-2906	ebi-a-GCST007090	Knee osteoarthritis || id:ebi-a-GCST007090	Sushi, von Willebrand factor type A, EGF and pentraxin domain-containing protein 1 || id:prot-a-2906	Weighted mode	4	0.0223972	0.0253013	0.441234	-0.0271933	0.0719876	1.02265	0.973173	1.07464	1027	1.0178
prot-a-2906	ebi-a-GCST007090	Knee osteoarthritis || id:ebi-a-GCST007090	Sushi, von Willebrand factor type A, EGF and pentraxin domain-containing protein 1 || id:prot-a-2906	MR Egger	4	0.00323845	0.0304798	0.925082	-0.056502	0.0629789	1.00324	0.945065	1.065	2200	0.996145
prot-a-2907	ebi-a-GCST007090	Knee osteoarthritis || id:ebi-a-GCST007090	Sushi, von Willebrand factor type A, EGF and pentraxin domain-containing protein 1 || id:prot-a-2907	Inverse variance weighted	4	0.0211228	0.0180968	0.243125	-0.0143469	0.0565925	1.02135	0.985756	1.05822	593	0.971268
prot-a-2907	ebi-a-GCST007090	Knee osteoarthritis || id:ebi-a-GCST007090	Sushi, von Willebrand factor type A, EGF and pentraxin domain-containing protein 1 || id:prot-a-2907	Weighted median	4	0.0222806	0.0204073	0.274923	-0.0177177	0.062279	1.02253	0.982438	1.06426	664	0.980862
prot-a-2907	ebi-a-GCST007090	Knee osteoarthritis || id:ebi-a-GCST007090	Sushi, von Willebrand factor type A, EGF and pentraxin domain-containing protein 1 || id:prot-a-2907	Weighted mode	4	0.02209	0.0222948	0.394818	-0.0216078	0.0657878	1.02234	0.978624	1.068	933	1.00249
prot-a-2907	ebi-a-GCST007090	Knee osteoarthritis || id:ebi-a-GCST007090	Sushi, von Willebrand factor type A, EGF and pentraxin domain-containing protein 1 || id:prot-a-2907	MR Egger	4	0.00599619	0.026796	0.843714	-0.0465241	0.0585164	1.00601	0.954542	1.06026	1995	1.00188
prot-a-2908	ebi-a-GCST007090	Knee osteoarthritis || id:ebi-a-GCST007090	Switch-associated protein 70 || id:prot-a-2908	Weighted median	3	0.0396739	0.0176694	0.0247458	0.00504192	0.0743059	1.04047	1.00505	1.07714	119	0.492629
prot-a-2908	ebi-a-GCST007090	Knee osteoarthritis || id:ebi-a-GCST007090	Switch-associated protein 70 || id:prot-a-2908	Inverse variance weighted	3	0.0434066	0.0213153	0.0417094	0.00162867	0.0851846	1.04436	1.00163	1.08892	169	0.584671
prot-a-2908	ebi-a-GCST007090	Knee osteoarthritis || id:ebi-a-GCST007090	Switch-associated protein 70 || id:prot-a-2908	Weighted mode	3	0.0282788	0.0197022	0.287677	-0.0103375	0.0668951	1.02868	0.989716	1.06918	697	0.977773
prot-a-2908	ebi-a-GCST007090	Knee osteoarthritis || id:ebi-a-GCST007090	Switch-associated protein 70 || id:prot-a-2908	MR Egger	3	0.0153767	0.0557121	0.82856	-0.0938191	0.124572	1.0155	0.910447	1.13266	1960	1.00146
prot-a-2909	ebi-a-GCST007090	Knee osteoarthritis || id:ebi-a-GCST007090	Heterogeneous nuclear ribonucleoprotein Q || id:prot-a-2909	Inverse variance weighted	2	0.00603428	0.0749103	0.935797	-0.14079	0.152858	1.00605	0.868672	1.16516	2222	0.997706
prot-a-2911	ebi-a-GCST007090	Knee osteoarthritis || id:ebi-a-GCST007090	Synaptotagmin-11 || id:prot-a-2911	Inverse variance weighted	2	0.0306703	0.0426766	0.472346	-0.0529758	0.114316	1.03115	0.948403	1.12111	1090	1.02659
prot-a-2914	ebi-a-GCST007090	Knee osteoarthritis || id:ebi-a-GCST007090	Synaptotagmin-3 || id:prot-a-2914	Inverse variance weighted	2	-0.168065	0.0710345	0.0179831	-0.307293	-0.0288376	0.845299	0.735435	0.971574	105	0.405732
prot-a-2920	ebi-a-GCST007090	Knee osteoarthritis || id:ebi-a-GCST007090	Protachykinin-1 || id:prot-a-2920	Inverse variance weighted	4	-0.0401302	0.0365509	0.272236	-0.11177	0.0315095	0.960664	0.89425	1.03201	657	0.981624
prot-a-2920	ebi-a-GCST007090	Knee osteoarthritis || id:ebi-a-GCST007090	Protachykinin-1 || id:prot-a-2920	Weighted median	4	-0.0106946	0.0352289	0.761452	-0.0797434	0.0583541	0.989362	0.923353	1.06009	1793	1.00607
prot-a-2920	ebi-a-GCST007090	Knee osteoarthritis || id:ebi-a-GCST007090	Protachykinin-1 || id:prot-a-2920	Weighted mode	4	-0.00945825	0.0352634	0.805917	-0.0785744	0.0596579	0.990586	0.924433	1.06147	1913	0.998023
prot-a-2920	ebi-a-GCST007090	Knee osteoarthritis || id:ebi-a-GCST007090	Protachykinin-1 || id:prot-a-2920	MR Egger	4	0.0105408	0.1241	0.940048	-0.232694	0.253776	1.0106	0.792396	1.28888	2228	0.999539
prot-a-2926	ebi-a-GCST007090	Knee osteoarthritis || id:ebi-a-GCST007090	Tapasin || id:prot-a-2926	Weighted median	3	-0.0567635	0.0167255	0.000689222	-0.0895455	-0.0239815	0.944817	0.914347	0.976304	20	0.0816383
prot-a-2926	ebi-a-GCST007090	Knee osteoarthritis || id:ebi-a-GCST007090	Tapasin || id:prot-a-2926	Inverse variance weighted	3	-0.0519123	0.0165844	0.00174689	-0.0844177	-0.019407	0.949412	0.919047	0.98078	36	0.114955
prot-a-2926	ebi-a-GCST007090	Knee osteoarthritis || id:ebi-a-GCST007090	Tapasin || id:prot-a-2926	Weighted mode	3	-0.0570564	0.0166491	0.0756167	-0.0896888	-0.0244241	0.944541	0.914216	0.975872	247	0.725246
prot-a-2926	ebi-a-GCST007090	Knee osteoarthritis || id:ebi-a-GCST007090	Tapasin || id:prot-a-2926	MR Egger	3	-0.0639126	0.0291345	0.272287	-0.121016	-0.00680898	0.938087	0.88602	0.993214	658	0.980316
prot-a-2927	ebi-a-GCST007090	Knee osteoarthritis || id:ebi-a-GCST007090	Tapasin-related protein || id:prot-a-2927	MR Egger	3	-0.011877	0.0133181	0.536374	-0.0379806	0.0142265	0.988193	0.962732	1.01433	1262	1.00687
prot-a-2927	ebi-a-GCST007090	Knee osteoarthritis || id:ebi-a-GCST007090	Tapasin-related protein || id:prot-a-2927	Weighted median	3	-0.00291953	0.0080143	0.715641	-0.0186276	0.0127885	0.997085	0.981545	1.01287	1673	1.01336
prot-a-2927	ebi-a-GCST007090	Knee osteoarthritis || id:ebi-a-GCST007090	Tapasin-related protein || id:prot-a-2927	Weighted mode	3	-0.0032542	0.00794235	0.721723	-0.0188212	0.0123128	0.996751	0.981355	1.01239	1689	1.01229
prot-a-2927	ebi-a-GCST007090	Knee osteoarthritis || id:ebi-a-GCST007090	Tapasin-related protein || id:prot-a-2927	Inverse variance weighted	3	-0.0019295	0.00799184	0.809219	-0.0175935	0.0137345	0.998072	0.98256	1.01383	1921	0.997939
prot-a-2930	ebi-a-GCST007090	Knee osteoarthritis || id:ebi-a-GCST007090	Tubulin-specific chaperone A || id:prot-a-2930	Inverse variance weighted	2	0.0163094	0.00938641	0.0822891	-0.00208795	0.0347068	1.01644	0.997914	1.03532	269	0.724695
prot-a-2938	ebi-a-GCST007090	Knee osteoarthritis || id:ebi-a-GCST007090	Transcobalamin-1 || id:prot-a-2938	Inverse variance weighted	2	-0.0316714	0.0285804	0.267796	-0.0876889	0.0243461	0.968825	0.916046	1.02464	649	0.977519
prot-a-2939	ebi-a-GCST007090	Knee osteoarthritis || id:ebi-a-GCST007090	Holo-Transcobalamin-2 || id:prot-a-2939	Inverse variance weighted	5	0.00509122	0.0110528	0.645065	-0.0165722	0.0267547	1.0051	0.983564	1.02712	1523	1.00339
prot-a-2939	ebi-a-GCST007090	Knee osteoarthritis || id:ebi-a-GCST007090	Holo-Transcobalamin-2 || id:prot-a-2939	MR Egger	5	-0.0166178	0.0420771	0.719294	-0.0990888	0.0658533	0.98352	0.905662	1.06807	1684	1.01188
prot-a-2939	ebi-a-GCST007090	Knee osteoarthritis || id:ebi-a-GCST007090	Holo-Transcobalamin-2 || id:prot-a-2939	Weighted median	5	0.00396775	0.0116384	0.733164	-0.0188435	0.026779	1.00398	0.981333	1.02714	1718	1.01098
prot-a-2939	ebi-a-GCST007090	Knee osteoarthritis || id:ebi-a-GCST007090	Holo-Transcobalamin-2 || id:prot-a-2939	Weighted mode	5	0.00445254	0.0129569	0.748418	-0.0209429	0.029848	1.00446	0.979275	1.0303	1763	1.00567
prot-a-294	ebi-a-GCST007090	Knee osteoarthritis || id:ebi-a-GCST007090	C1GALT1-specific chaperone 1 || id:prot-a-294	Inverse variance weighted	2	0.0375606	0.0675426	0.57814	-0.0948229	0.169944	1.03827	0.909534	1.18524	1372	0.998262
prot-a-2940	ebi-a-GCST007090	Knee osteoarthritis || id:ebi-a-GCST007090	Teratocarcinoma-derived growth factor 1 || id:prot-a-2940	MR Egger	3	-0.0157628	0.0131763	0.44325	-0.0415884	0.0100627	0.984361	0.959265	1.01011	1038	1.01162
prot-a-2940	ebi-a-GCST007090	Knee osteoarthritis || id:ebi-a-GCST007090	Teratocarcinoma-derived growth factor 1 || id:prot-a-2940	Weighted mode	3	-0.00692905	0.00812026	0.48338	-0.0228448	0.00898666	0.993095	0.977414	1.00903	1120	1.02243
prot-a-2940	ebi-a-GCST007090	Knee osteoarthritis || id:ebi-a-GCST007090	Teratocarcinoma-derived growth factor 1 || id:prot-a-2940	Weighted median	3	-0.00495266	0.00749512	0.508751	-0.0196431	0.00973778	0.99506	0.980549	1.00979	1182	1.01965
prot-a-2940	ebi-a-GCST007090	Knee osteoarthritis || id:ebi-a-GCST007090	Teratocarcinoma-derived growth factor 1 || id:prot-a-2940	Inverse variance weighted	3	-0.00476238	0.0080654	0.554876	-0.0205706	0.0110458	0.995249	0.97964	1.01111	1309	1.0042
prot-a-2944	ebi-a-GCST007090	Knee osteoarthritis || id:ebi-a-GCST007090	Angiopoietin-1 receptor, soluble || id:prot-a-2944	MR Egger	3	-0.109902	0.046553	0.255076	-0.201146	-0.018658	0.895922	0.817793	0.981515	627	0.963757
prot-a-2944	ebi-a-GCST007090	Knee osteoarthritis || id:ebi-a-GCST007090	Angiopoietin-1 receptor, soluble || id:prot-a-2944	Weighted mode	3	-0.015906	0.0255752	0.597438	-0.0660334	0.0342215	0.98422	0.9361	1.03481	1419	0.997414
prot-a-2944	ebi-a-GCST007090	Knee osteoarthritis || id:ebi-a-GCST007090	Angiopoietin-1 receptor, soluble || id:prot-a-2944	Weighted median	3	-0.00939426	0.0262224	0.720154	-0.0607901	0.0420016	0.99065	0.941021	1.0429	1687	1.01129
prot-a-2944	ebi-a-GCST007090	Knee osteoarthritis || id:ebi-a-GCST007090	Angiopoietin-1 receptor, soluble || id:prot-a-2944	Inverse variance weighted	3	0.0139131	0.0550668	0.800532	-0.0940178	0.121844	1.01401	0.910267	1.12958	1895	1.00077
prot-a-2948	ebi-a-GCST007090	Knee osteoarthritis || id:ebi-a-GCST007090	Testis-expressed sequence 29 protein || id:prot-a-2948	Weighted median	5	0.0269801	0.0184626	0.143924	-0.0092067	0.0631668	1.02735	0.990836	1.0652	395	0.863179
prot-a-2948	ebi-a-GCST007090	Knee osteoarthritis || id:ebi-a-GCST007090	Testis-expressed sequence 29 protein || id:prot-a-2948	Weighted mode	5	0.0303748	0.0214499	0.229692	-0.011667	0.0724166	1.03084	0.988401	1.0751	564	0.964789
prot-a-2948	ebi-a-GCST007090	Knee osteoarthritis || id:ebi-a-GCST007090	Testis-expressed sequence 29 protein || id:prot-a-2948	Inverse variance weighted	5	0.0177286	0.0171792	0.302082	-0.0159427	0.0513999	1.01789	0.984184	1.05274	723	0.989811
prot-a-2948	ebi-a-GCST007090	Knee osteoarthritis || id:ebi-a-GCST007090	Testis-expressed sequence 29 protein || id:prot-a-2948	MR Egger	5	0.0257939	0.0423843	0.585793	-0.0572793	0.108867	1.02613	0.94433	1.11501	1396	0.994085
prot-a-2951	ebi-a-GCST007090	Knee osteoarthritis || id:ebi-a-GCST007090	Trefoil factor 1 || id:prot-a-2951	MR Egger	4	0.0140719	0.0770027	0.871845	-0.136853	0.164997	1.01417	0.872098	1.17939	2055	1.00506
prot-a-2951	ebi-a-GCST007090	Knee osteoarthritis || id:ebi-a-GCST007090	Trefoil factor 1 || id:prot-a-2951	Inverse variance weighted	4	-0.00384934	0.0296466	0.896692	-0.0619566	0.0542579	0.996158	0.939924	1.05576	2120	1.00201
prot-a-2951	ebi-a-GCST007090	Knee osteoarthritis || id:ebi-a-GCST007090	Trefoil factor 1 || id:prot-a-2951	Weighted median	4	-0.000838457	0.0343442	0.980523	-0.0681531	0.0664762	0.999162	0.934117	1.06874	2308	1.00644
prot-a-2951	ebi-a-GCST007090	Knee osteoarthritis || id:ebi-a-GCST007090	Trefoil factor 1 || id:prot-a-2951	Weighted mode	4	0.000415209	0.0487203	0.993735	-0.0950766	0.095907	1.00042	0.909303	1.10066	2346	1.00348
prot-a-2957	ebi-a-GCST007090	Knee osteoarthritis || id:ebi-a-GCST007090	Tissue factor pathway inhibitor || id:prot-a-2957	Inverse variance weighted	2	0.024238	0.032298	0.452984	-0.039066	0.087542	1.02453	0.961687	1.09149	1053	1.01911
prot-a-2959	ebi-a-GCST007090	Knee osteoarthritis || id:ebi-a-GCST007090	Transferrin receptor protein 1 || id:prot-a-2959	MR Egger	4	0.139657	0.133081	0.404094	-0.121181	0.400496	1.14988	0.885873	1.49257	955	1.00241
prot-a-2959	ebi-a-GCST007090	Knee osteoarthritis || id:ebi-a-GCST007090	Transferrin receptor protein 1 || id:prot-a-2959	Weighted mode	4	-0.0383352	0.0494465	0.494674	-0.13525	0.05858	0.96239	0.873497	1.06033	1143	1.02527
prot-a-2959	ebi-a-GCST007090	Knee osteoarthritis || id:ebi-a-GCST007090	Transferrin receptor protein 1 || id:prot-a-2959	Weighted median	4	-0.0201558	0.0351385	0.566231	-0.0890272	0.0487156	0.980046	0.914821	1.04992	1341	1.0003
prot-a-2959	ebi-a-GCST007090	Knee osteoarthritis || id:ebi-a-GCST007090	Transferrin receptor protein 1 || id:prot-a-2959	Inverse variance weighted	4	-0.0028644	0.0286328	0.920313	-0.0589847	0.0532559	0.99714	0.942721	1.0547	2188	0.996445
prot-a-2965	ebi-a-GCST007090	Knee osteoarthritis || id:ebi-a-GCST007090	Transforming growth factor beta-3 || id:prot-a-2965	Inverse variance weighted	2	-0.0613088	0.0404805	0.129892	-0.140651	0.018033	0.940533	0.868793	1.0182	359	0.857145
prot-a-2966	ebi-a-GCST007090	Knee osteoarthritis || id:ebi-a-GCST007090	Transforming growth factor-beta-induced protein ig-h3 || id:prot-a-2966	Inverse variance weighted	2	0.0397134	0.0199415	0.0464271	0.000627952	0.0787988	1.04051	1.00063	1.08199	177	0.621388
prot-a-2970	ebi-a-GCST007090	Knee osteoarthritis || id:ebi-a-GCST007090	Thrombospondin-2 || id:prot-a-2970	Inverse variance weighted	2	-0.056283	0.018778	0.00272399	-0.0930878	-0.0194781	0.945272	0.911113	0.98071	39	0.165465
prot-a-2975	ebi-a-GCST007090	Knee osteoarthritis || id:ebi-a-GCST007090	Thrombospondin type-1 domain-containing protein 1 || id:prot-a-2975	Inverse variance weighted	2	-0.0204018	0.0735715	0.781546	-0.164602	0.123798	0.979805	0.848231	1.13179	1851	1.00026
prot-a-2978	ebi-a-GCST007090	Knee osteoarthritis || id:ebi-a-GCST007090	Tyrosine-protein kinase receptor Tie-1, soluble || id:prot-a-2978	Inverse variance weighted	4	-0.0152147	0.0140145	0.277638	-0.0426832	0.0122538	0.9849	0.958215	1.01233	672	0.978758
prot-a-2978	ebi-a-GCST007090	Knee osteoarthritis || id:ebi-a-GCST007090	Tyrosine-protein kinase receptor Tie-1, soluble || id:prot-a-2978	Weighted median	4	-0.0145169	0.0147685	0.325626	-0.0434631	0.0144294	0.985588	0.957468	1.01453	777	0.992803
prot-a-2978	ebi-a-GCST007090	Knee osteoarthritis || id:ebi-a-GCST007090	Tyrosine-protein kinase receptor Tie-1, soluble || id:prot-a-2978	Weighted mode	4	-0.0154406	0.0158459	0.401715	-0.0464986	0.0156174	0.984678	0.954566	1.01574	948	1.00386
prot-a-2978	ebi-a-GCST007090	Knee osteoarthritis || id:ebi-a-GCST007090	Tyrosine-protein kinase receptor Tie-1, soluble || id:prot-a-2978	MR Egger	4	-0.0190781	0.0234526	0.50139	-0.0650452	0.026889	0.981103	0.937025	1.02725	1161	1.02308
prot-a-2979	ebi-a-GCST007090	Knee osteoarthritis || id:ebi-a-GCST007090	Fructose-2,6-bisphosphatase TIGAR || id:prot-a-2979	Inverse variance weighted	2	0.0137601	0.042063	0.743569	-0.0686834	0.0962036	1.01386	0.933622	1.10098	1749	1.00716
prot-a-2980	ebi-a-GCST007090	Knee osteoarthritis || id:ebi-a-GCST007090	Metalloproteinase inhibitor 4 || id:prot-a-2980	Inverse variance weighted	2	0.0296036	0.0234379	0.206567	-0.0163348	0.075542	1.03005	0.983798	1.07847	523	0.935671
prot-a-2982	ebi-a-GCST007090	Knee osteoarthritis || id:ebi-a-GCST007090	Toll/interleukin-1 receptor domain-containing adapter protein || id:prot-a-2982	Inverse variance weighted	2	0.0179888	0.0182049	0.323089	-0.0176927	0.0536703	1.01815	0.982463	1.05514	770	0.994023
prot-a-2991	ebi-a-GCST007090	Knee osteoarthritis || id:ebi-a-GCST007090	Toll-like receptor 4:Lymphocyte antigen 96 complex || id:prot-a-2991	Weighted median	4	-0.0356059	0.0196636	0.0701799	-0.0741466	0.00293484	0.965021	0.928536	1.00294	228	0.729194
prot-a-2991	ebi-a-GCST007090	Knee osteoarthritis || id:ebi-a-GCST007090	Toll-like receptor 4:Lymphocyte antigen 96 complex || id:prot-a-2991	Inverse variance weighted	4	-0.0355313	0.0307737	0.248254	-0.0958478	0.0247851	0.965092	0.908602	1.02509	608	0.967292
prot-a-2991	ebi-a-GCST007090	Knee osteoarthritis || id:ebi-a-GCST007090	Toll-like receptor 4:Lymphocyte antigen 96 complex || id:prot-a-2991	Weighted mode	4	-0.0286317	0.0226242	0.295035	-0.0729752	0.0157118	0.971774	0.929624	1.01584	710	0.98442
prot-a-2991	ebi-a-GCST007090	Knee osteoarthritis || id:ebi-a-GCST007090	Toll-like receptor 4:Lymphocyte antigen 96 complex || id:prot-a-2991	MR Egger	4	0.016357	0.0521568	0.783502	-0.0858702	0.118584	1.01649	0.917713	1.1259	1856	1.00006
prot-a-2997	ebi-a-GCST007090	Knee osteoarthritis || id:ebi-a-GCST007090	Transmembrane protein 132A || id:prot-a-2997	Inverse variance weighted	2	0.00167527	0.0150435	0.911329	-0.0278099	0.0311605	1.00168	0.972573	1.03165	2169	0.995362
prot-a-2998	ebi-a-GCST007090	Knee osteoarthritis || id:ebi-a-GCST007090	Transmembrane protein 132B || id:prot-a-2998	Inverse variance weighted	2	0.0166092	0.0420201	0.692645	-0.0657503	0.0989686	1.01675	0.936365	1.10403	1631	1.00606
prot-a-300	ebi-a-GCST007090	Knee osteoarthritis || id:ebi-a-GCST007090	Complement component 1 Q subcomponent-binding protein, mitochondrial || id:prot-a-300	Inverse variance weighted	2	0.0685962	0.079254	0.386751	-0.0867417	0.223934	1.071	0.916914	1.25099	910	1.00683
prot-a-3000	ebi-a-GCST007090	Knee osteoarthritis || id:ebi-a-GCST007090	Transmembrane protein 132C || id:prot-a-3000	MR Egger	4	-0.0924234	0.0709432	0.322463	-0.231472	0.0466251	0.911719	0.793365	1.04773	769	0.993388
prot-a-3000	ebi-a-GCST007090	Knee osteoarthritis || id:ebi-a-GCST007090	Transmembrane protein 132C || id:prot-a-3000	Weighted mode	4	-0.0330482	0.0439333	0.50655	-0.119157	0.053061	0.967492	0.887668	1.05449	1177	1.01956
prot-a-3000	ebi-a-GCST007090	Knee osteoarthritis || id:ebi-a-GCST007090	Transmembrane protein 132C || id:prot-a-3000	Weighted median	4	-0.0140001	0.0303931	0.645061	-0.0735705	0.0455703	0.986097	0.929071	1.04662	1522	1.00404
prot-a-3000	ebi-a-GCST007090	Knee osteoarthritis || id:ebi-a-GCST007090	Transmembrane protein 132C || id:prot-a-3000	Inverse variance weighted	4	-0.00532176	0.026139	0.83867	-0.0565541	0.0459106	0.994692	0.945015	1.04698	1980	1.00344
prot-a-3004	ebi-a-GCST007090	Knee osteoarthritis || id:ebi-a-GCST007090	Transmembrane protein 190 || id:prot-a-3004	Inverse variance weighted	2	-0.00842228	0.00924179	0.362123	-0.0265362	0.00969162	0.991613	0.973813	1.00974	861	0.996365
prot-a-3009	ebi-a-GCST007090	Knee osteoarthritis || id:ebi-a-GCST007090	Transmembrane protein 2 || id:prot-a-3009	Inverse variance weighted	3	0.015669	0.0313763	0.617505	-0.0458286	0.0771666	1.01579	0.955206	1.08022	1464	0.999227
prot-a-3009	ebi-a-GCST007090	Knee osteoarthritis || id:ebi-a-GCST007090	Transmembrane protein 2 || id:prot-a-3009	Weighted median	3	0.0155834	0.0360682	0.665703	-0.0551102	0.086277	1.01571	0.946381	1.09011	1578	0.999398
prot-a-3009	ebi-a-GCST007090	Knee osteoarthritis || id:ebi-a-GCST007090	Transmembrane protein 2 || id:prot-a-3009	Weighted mode	3	0.0162281	0.0410245	0.730629	-0.06418	0.0966361	1.01636	0.937836	1.10146	1710	1.0122
prot-a-3009	ebi-a-GCST007090	Knee osteoarthritis || id:ebi-a-GCST007090	Transmembrane protein 2 || id:prot-a-3009	MR Egger	3	0.0825493	0.299015	0.828519	-0.503519	0.668618	1.08605	0.6044	1.95154	1959	1.00192
prot-a-301	ebi-a-GCST007090	Knee osteoarthritis || id:ebi-a-GCST007090	Complement C1q subcomponent subunit C || id:prot-a-301	MR Egger	4	0.0141062	0.0263123	0.645532	-0.037466	0.0656783	1.01421	0.963227	1.06788	1525	1.0028
prot-a-301	ebi-a-GCST007090	Knee osteoarthritis || id:ebi-a-GCST007090	Complement C1q subcomponent subunit C || id:prot-a-301	Weighted median	4	-0.00761306	0.019234	0.692243	-0.0453117	0.0300856	0.992416	0.9557	1.03054	1629	1.00671
prot-a-301	ebi-a-GCST007090	Knee osteoarthritis || id:ebi-a-GCST007090	Complement C1q subcomponent subunit C || id:prot-a-301	Weighted mode	4	-0.00943548	0.0227988	0.706785	-0.0541211	0.0352501	0.990609	0.947317	1.03588	1662	1.00745
prot-a-301	ebi-a-GCST007090	Knee osteoarthritis || id:ebi-a-GCST007090	Complement C1q subcomponent subunit C || id:prot-a-301	Inverse variance weighted	4	-0.00431086	0.017153	0.801569	-0.0379308	0.0293091	0.995698	0.96278	1.02974	1898	1.00048
prot-a-3014	ebi-a-GCST007090	Knee osteoarthritis || id:ebi-a-GCST007090	Transmembrane protein 59-like || id:prot-a-3014	Inverse variance weighted	2	0.072403	0.0489733	0.139296	-0.0235846	0.168391	1.07509	0.976691	1.1834	381	0.86612
prot-a-3016	ebi-a-GCST007090	Knee osteoarthritis || id:ebi-a-GCST007090	Transmembrane protein 87B || id:prot-a-3016	MR Egger	5	0.0365839	0.0386142	0.413319	-0.0390998	0.112268	1.03726	0.961655	1.11881	974	1.00529
prot-a-3016	ebi-a-GCST007090	Knee osteoarthritis || id:ebi-a-GCST007090	Transmembrane protein 87B || id:prot-a-3016	Inverse variance weighted	5	-0.00460646	0.0150276	0.759199	-0.0340606	0.0248477	0.995404	0.966513	1.02516	1785	1.00759
prot-a-3016	ebi-a-GCST007090	Knee osteoarthritis || id:ebi-a-GCST007090	Transmembrane protein 87B || id:prot-a-3016	Weighted mode	5	0.00217643	0.0197514	0.917565	-0.0365364	0.0408893	1.00218	0.964123	1.04174	2182	0.996202
prot-a-3016	ebi-a-GCST007090	Knee osteoarthritis || id:ebi-a-GCST007090	Transmembrane protein 87B || id:prot-a-3016	Weighted median	5	0.00176035	0.0176158	0.9204	-0.0327666	0.0362873	1.00176	0.967764	1.03695	2189	0.996084
prot-a-3028	ebi-a-GCST007090	Knee osteoarthritis || id:ebi-a-GCST007090	Tenascin || id:prot-a-3028	MR Egger	4	-0.0279439	0.0223714	0.338004	-0.0717918	0.015904	0.972443	0.930725	1.01603	806	0.993465
prot-a-3028	ebi-a-GCST007090	Knee osteoarthritis || id:ebi-a-GCST007090	Tenascin || id:prot-a-3028	Inverse variance weighted	4	0.0190142	0.021532	0.377202	-0.0231886	0.061217	1.0192	0.977078	1.06313	897	0.9962
prot-a-3028	ebi-a-GCST007090	Knee osteoarthritis || id:ebi-a-GCST007090	Tenascin || id:prot-a-3028	Weighted median	4	0.0103499	0.0134604	0.441944	-0.0160325	0.0367323	1.0104	0.984095	1.03742	1030	1.01647
prot-a-3028	ebi-a-GCST007090	Knee osteoarthritis || id:ebi-a-GCST007090	Tenascin || id:prot-a-3028	Weighted mode	4	0.00890133	0.013144	0.546816	-0.016861	0.0346636	1.00894	0.98328	1.03527	1293	1.00186
prot-a-303	ebi-a-GCST007090	Knee osteoarthritis || id:ebi-a-GCST007090	Complement C1q tumor necrosis factor-related protein 1 || id:prot-a-303	MR Egger	6	0.0383825	0.0552805	0.525697	-0.0699673	0.146732	1.03913	0.932424	1.15804	1230	1.0125
prot-a-303	ebi-a-GCST007090	Knee osteoarthritis || id:ebi-a-GCST007090	Complement C1q tumor necrosis factor-related protein 1 || id:prot-a-303	Weighted mode	6	-0.00684113	0.0159519	0.685874	-0.0381069	0.0244246	0.993182	0.96261	1.02473	1613	1.00734
prot-a-303	ebi-a-GCST007090	Knee osteoarthritis || id:ebi-a-GCST007090	Complement C1q tumor necrosis factor-related protein 1 || id:prot-a-303	Weighted median	6	-0.00453093	0.0154649	0.769536	-0.0348421	0.0257802	0.995479	0.965758	1.02612	1812	1.00609
prot-a-303	ebi-a-GCST007090	Knee osteoarthritis || id:ebi-a-GCST007090	Complement C1q tumor necrosis factor-related protein 1 || id:prot-a-303	Inverse variance weighted	6	0.00212623	0.0269133	0.93703	-0.0506239	0.0548763	1.00213	0.950636	1.05641	2225	0.997674
prot-a-3031	ebi-a-GCST007090	Knee osteoarthritis || id:ebi-a-GCST007090	Tumor necrosis factor-inducible gene 6 protein || id:prot-a-3031	MR Egger	3	-0.0192454	0.0465637	0.750489	-0.11051	0.0720194	0.980939	0.895377	1.07468	1767	1.00617
prot-a-3031	ebi-a-GCST007090	Knee osteoarthritis || id:ebi-a-GCST007090	Tumor necrosis factor-inducible gene 6 protein || id:prot-a-3031	Weighted mode	3	-0.00315406	0.0175574	0.873986	-0.0375666	0.0312585	0.996851	0.96313	1.03175	2061	1.0046
prot-a-3031	ebi-a-GCST007090	Knee osteoarthritis || id:ebi-a-GCST007090	Tumor necrosis factor-inducible gene 6 protein || id:prot-a-3031	Weighted median	3	-0.00137186	0.0176505	0.938048	-0.0359668	0.0332231	0.998629	0.964672	1.03378	2226	0.998309
prot-a-3031	ebi-a-GCST007090	Knee osteoarthritis || id:ebi-a-GCST007090	Tumor necrosis factor-inducible gene 6 protein || id:prot-a-3031	Inverse variance weighted	3	0.000274666	0.0162981	0.986554	-0.0316697	0.032219	1.00027	0.968827	1.03274	2329	1.0035
prot-a-3038	ebi-a-GCST007090	Knee osteoarthritis || id:ebi-a-GCST007090	Tumor necrosis factor receptor superfamily member 11B || id:prot-a-3038	Inverse variance weighted	2	-0.1611	0.0412827	9.53e-05	-0.242015	-0.0801862	0.851207	0.785045	0.922944	7	0.0322522
prot-a-3039	ebi-a-GCST007090	Knee osteoarthritis || id:ebi-a-GCST007090	Tumor necrosis factor receptor superfamily member 11B || id:prot-a-3039	Inverse variance weighted	2	-0.0462694	0.0408712	0.257601	-0.126377	0.0338381	0.954785	0.881283	1.03442	631	0.967128
prot-a-3046	ebi-a-GCST007090	Knee osteoarthritis || id:ebi-a-GCST007090	Tumor necrosis factor receptor superfamily member 1A || id:prot-a-3046	Inverse variance weighted	2	0.0124784	0.0474131	0.792408	-0.0804512	0.105408	1.01256	0.9227	1.11116	1875	1.00118
prot-a-3048	ebi-a-GCST007090	Knee osteoarthritis || id:ebi-a-GCST007090	Tumor necrosis factor receptor superfamily member 1B || id:prot-a-3048	Inverse variance weighted	3	-0.0199117	0.0346246	0.565242	-0.0877759	0.0479526	0.980285	0.915966	1.04912	1339	1.00004
prot-a-3048	ebi-a-GCST007090	Knee osteoarthritis || id:ebi-a-GCST007090	Tumor necrosis factor receptor superfamily member 1B || id:prot-a-3048	Weighted median	3	-0.0214812	0.0388428	0.580243	-0.097613	0.0546506	0.978748	0.907	1.05617	1377	0.998254
prot-a-3048	ebi-a-GCST007090	Knee osteoarthritis || id:ebi-a-GCST007090	Tumor necrosis factor receptor superfamily member 1B || id:prot-a-3048	Weighted mode	3	-0.0216558	0.0458225	0.68305	-0.111468	0.0681563	0.978577	0.89452	1.07053	1609	1.00568
prot-a-3048	ebi-a-GCST007090	Knee osteoarthritis || id:ebi-a-GCST007090	Tumor necrosis factor receptor superfamily member 1B || id:prot-a-3048	MR Egger	3	-0.0228291	0.0736234	0.808582	-0.167131	0.121473	0.977429	0.846089	1.12916	1920	0.997672
prot-a-305	ebi-a-GCST007090	Knee osteoarthritis || id:ebi-a-GCST007090	Complement C1q tumor necrosis factor-related protein 5 || id:prot-a-305	Weighted median	5	0.0513065	0.0289515	0.0763687	-0.00543837	0.108051	1.05265	0.994576	1.1141	248	0.729506
prot-a-305	ebi-a-GCST007090	Knee osteoarthritis || id:ebi-a-GCST007090	Complement C1q tumor necrosis factor-related protein 5 || id:prot-a-305	Weighted mode	5	0.0546875	0.0446203	0.287569	-0.0327683	0.142143	1.05621	0.967763	1.15274	696	0.978807
prot-a-305	ebi-a-GCST007090	Knee osteoarthritis || id:ebi-a-GCST007090	Complement C1q tumor necrosis factor-related protein 5 || id:prot-a-305	Inverse variance weighted	5	0.0159111	0.0223007	0.475548	-0.0277983	0.0596205	1.01604	0.972585	1.06143	1096	1.0279
prot-a-305	ebi-a-GCST007090	Knee osteoarthritis || id:ebi-a-GCST007090	Complement C1q tumor necrosis factor-related protein 5 || id:prot-a-305	MR Egger	5	-0.0295011	0.120938	0.823011	-0.266539	0.207537	0.97093	0.766026	1.23064	1950	0.999852
prot-a-3052	ebi-a-GCST007090	Knee osteoarthritis || id:ebi-a-GCST007090	Tumor necrosis factor receptor superfamily member 6B || id:prot-a-3052	Inverse variance weighted	2	-0.0768612	0.0434779	0.0770905	-0.162078	0.00835546	0.926018	0.850375	1.00839	251	0.727599
prot-a-3053	ebi-a-GCST007090	Knee osteoarthritis || id:ebi-a-GCST007090	Tumor necrosis factor receptor superfamily member 8 || id:prot-a-3053	Inverse variance weighted	2	-0.103505	0.0486478	0.0333667	-0.198855	-0.00815546	0.901671	0.819669	0.991878	145	0.545143
prot-a-3054	ebi-a-GCST007090	Knee osteoarthritis || id:ebi-a-GCST007090	Tumor necrosis factor ligand superfamily member 11 || id:prot-a-3054	Inverse variance weighted	2	-0.168274	0.0710064	0.0177953	-0.307447	-0.0291019	0.845122	0.735322	0.971317	104	0.405357
prot-a-306	ebi-a-GCST007090	Knee osteoarthritis || id:ebi-a-GCST007090	Complement C1q and tumor necrosis factor-related protein 9A || id:prot-a-306	Inverse variance weighted	2	-0.121335	0.053613	0.0236255	-0.226417	-0.0162536	0.885737	0.797386	0.983878	116	0.48249
prot-a-3068	ebi-a-GCST007090	Knee osteoarthritis || id:ebi-a-GCST007090	Tenascin-R || id:prot-a-3068	Inverse variance weighted	2	0.0576995	0.0413849	0.163253	-0.023415	0.138814	1.0594	0.976857	1.14891	429	0.901505
prot-a-307	ebi-a-GCST007090	Knee osteoarthritis || id:ebi-a-GCST007090	Complement C1r subcomponent-like protein || id:prot-a-307	Inverse variance weighted	2	-0.0165791	0.0227739	0.466621	-0.0612159	0.0280577	0.983558	0.94062	1.02845	1076	1.02735
prot-a-3070	ebi-a-GCST007090	Knee osteoarthritis || id:ebi-a-GCST007090	Tensin-4 || id:prot-a-3070	Inverse variance weighted	2	0.0402833	0.0367036	0.272409	-0.0316557	0.112222	1.04111	0.96884	1.11876	659	0.979268
prot-a-3071	ebi-a-GCST007090	Knee osteoarthritis || id:ebi-a-GCST007090	Tenascin-X || id:prot-a-3071	Inverse variance weighted	3	0.0117752	0.0121393	0.332045	-0.0120179	0.0355682	1.01184	0.988054	1.03621	787	0.999511
prot-a-3071	ebi-a-GCST007090	Knee osteoarthritis || id:ebi-a-GCST007090	Tenascin-X || id:prot-a-3071	Weighted median	3	0.0100903	0.012916	0.434668	-0.015225	0.0354056	1.01014	0.98489	1.03604	1014	1.01551
prot-a-3071	ebi-a-GCST007090	Knee osteoarthritis || id:ebi-a-GCST007090	Tenascin-X || id:prot-a-3071	Weighted mode	3	0.00974788	0.0139448	0.556885	-0.0175839	0.0370797	1.0098	0.98257	1.03778	1313	1.00477
prot-a-3071	ebi-a-GCST007090	Knee osteoarthritis || id:ebi-a-GCST007090	Tenascin-X || id:prot-a-3071	MR Egger	3	-0.00763921	0.0301309	0.841926	-0.0666959	0.0514174	0.99239	0.93548	1.05276	1988	1.00328
prot-a-3073	ebi-a-GCST007090	Knee osteoarthritis || id:ebi-a-GCST007090	TOM1-like protein 1 || id:prot-a-3073	Inverse variance weighted	2	-0.0245453	0.0324921	0.449995	-0.0882298	0.0391393	0.975754	0.91555	1.03992	1049	1.01624
prot-a-3076	ebi-a-GCST007090	Knee osteoarthritis || id:ebi-a-GCST007090	Torsin-1A-interacting protein 1 || id:prot-a-3076	Inverse variance weighted	4	0.015904	0.0206175	0.44048	-0.0245063	0.0563143	1.01603	0.975792	1.05793	1026	1.01705
prot-a-3076	ebi-a-GCST007090	Knee osteoarthritis || id:ebi-a-GCST007090	Torsin-1A-interacting protein 1 || id:prot-a-3076	Weighted median	4	0.0114121	0.0209836	0.586539	-0.0297158	0.05254	1.01148	0.970721	1.05394	1399	0.993218
prot-a-3076	ebi-a-GCST007090	Knee osteoarthritis || id:ebi-a-GCST007090	Torsin-1A-interacting protein 1 || id:prot-a-3076	Weighted mode	4	0.00816829	0.0228867	0.744793	-0.0366896	0.0530261	1.0082	0.963975	1.05446	1754	1.00594
prot-a-3076	ebi-a-GCST007090	Knee osteoarthritis || id:ebi-a-GCST007090	Torsin-1A-interacting protein 1 || id:prot-a-3076	MR Egger	4	0.0118409	0.0754678	0.889731	-0.136076	0.159758	1.01191	0.872776	1.17323	2101	1.00322
prot-a-3080	ebi-a-GCST007090	Knee osteoarthritis || id:ebi-a-GCST007090	Cellular tumor antigen p53 || id:prot-a-3080	Inverse variance weighted	2	-0.0388777	0.0605888	0.521091	-0.157632	0.0798764	0.961868	0.854164	1.08315	1217	1.01435
prot-a-3086	ebi-a-GCST007090	Knee osteoarthritis || id:ebi-a-GCST007090	Tropomyosin beta chain || id:prot-a-3086	Inverse variance weighted	2	-0.134301	0.0715899	0.0606576	-0.274618	0.00601475	0.874326	0.759863	1.00603	203	0.707871
prot-a-3088	ebi-a-GCST007090	Knee osteoarthritis || id:ebi-a-GCST007090	Thyroid peroxidase || id:prot-a-3088	Inverse variance weighted	2	-0.171593	0.0640253	0.00736053	-0.297082	-0.0461031	0.842322	0.742983	0.954943	69	0.252712
prot-a-3090	ebi-a-GCST007090	Knee osteoarthritis || id:ebi-a-GCST007090	Tryptase beta-2 || id:prot-a-3090	Inverse variance weighted	3	0.00474724	0.00904167	0.599556	-0.0129744	0.0224689	1.00476	0.987109	1.02272	1427	0.995338
prot-a-3090	ebi-a-GCST007090	Knee osteoarthritis || id:ebi-a-GCST007090	Tryptase beta-2 || id:prot-a-3090	Weighted mode	3	0.00585552	0.00976705	0.609699	-0.0132879	0.0249989	1.00587	0.9868	1.02531	1445	0.999569
prot-a-3090	ebi-a-GCST007090	Knee osteoarthritis || id:ebi-a-GCST007090	Tryptase beta-2 || id:prot-a-3090	Weighted median	3	0.00474264	0.00956413	0.619981	-0.0140031	0.0234883	1.00475	0.986095	1.02377	1471	0.99846
prot-a-3090	ebi-a-GCST007090	Knee osteoarthritis || id:ebi-a-GCST007090	Tryptase beta-2 || id:prot-a-3090	MR Egger	3	0.00884687	0.015204	0.664509	-0.020953	0.0386467	1.00889	0.979265	1.0394	1575	0.999506
prot-a-3091	ebi-a-GCST007090	Knee osteoarthritis || id:ebi-a-GCST007090	Tryptase gamma || id:prot-a-3091	Inverse variance weighted	2	-0.0475502	0.0458059	0.299232	-0.13733	0.0422292	0.953563	0.871683	1.04313	717	0.988675
prot-a-3093	ebi-a-GCST007090	Knee osteoarthritis || id:ebi-a-GCST007090	Protein-tyrosine sulfotransferase 2 || id:prot-a-3093	Weighted median	4	0.0563934	0.0293276	0.0544958	-0.00108881	0.113876	1.05801	0.998912	1.12061	191	0.675919
prot-a-3093	ebi-a-GCST007090	Knee osteoarthritis || id:ebi-a-GCST007090	Protein-tyrosine sulfotransferase 2 || id:prot-a-3093	Weighted mode	4	0.0818578	0.0494066	0.196134	-0.0149791	0.178695	1.0853	0.985133	1.19566	493	0.942477
prot-a-3093	ebi-a-GCST007090	Knee osteoarthritis || id:ebi-a-GCST007090	Protein-tyrosine sulfotransferase 2 || id:prot-a-3093	Inverse variance weighted	4	0.0370445	0.039461	0.347853	-0.0402991	0.114388	1.03774	0.960502	1.12119	827	0.99645
prot-a-3093	ebi-a-GCST007090	Knee osteoarthritis || id:ebi-a-GCST007090	Protein-tyrosine sulfotransferase 2 || id:prot-a-3093	MR Egger	4	0.176076	0.247581	0.550727	-0.309183	0.661335	1.19253	0.734046	1.93738	1301	1.00282
prot-a-3098	ebi-a-GCST007090	Knee osteoarthritis || id:ebi-a-GCST007090	Triggering receptor expressed on myeloid cells 1 || id:prot-a-3098	Inverse variance weighted	2	-0.0151351	0.0190876	0.42782	-0.0525468	0.0222766	0.984979	0.94881	1.02253	1000	1.01351
prot-a-310	ebi-a-GCST007090	Knee osteoarthritis || id:ebi-a-GCST007090	Augurin || id:prot-a-310	Weighted median	3	-0.119199	0.0452708	0.00846297	-0.20793	-0.0304681	0.887631	0.812264	0.969991	78	0.257035
prot-a-310	ebi-a-GCST007090	Knee osteoarthritis || id:ebi-a-GCST007090	Augurin || id:prot-a-310	Inverse variance weighted	3	-0.107758	0.0536417	0.0445541	-0.212895	-0.00261989	0.897845	0.808241	0.997384	173	0.610107
prot-a-310	ebi-a-GCST007090	Knee osteoarthritis || id:ebi-a-GCST007090	Augurin || id:prot-a-310	Weighted mode	3	-0.143798	0.0636065	0.152212	-0.268467	-0.0191294	0.866062	0.764551	0.981052	411	0.877348
prot-a-310	ebi-a-GCST007090	Knee osteoarthritis || id:ebi-a-GCST007090	Augurin || id:prot-a-310	MR Egger	3	-0.197293	0.21302	0.52439	-0.614812	0.220227	0.82095	0.540742	1.24636	1225	1.01411
prot-a-3102	ebi-a-GCST007090	Knee osteoarthritis || id:ebi-a-GCST007090	Thyrotropin-releasing hormone || id:prot-a-3102	Inverse variance weighted	2	-0.0664328	0.106768	0.533801	-0.275699	0.142833	0.935726	0.759041	1.15354	1256	1.00683
prot-a-3109	ebi-a-GCST007090	Knee osteoarthritis || id:ebi-a-GCST007090	Thiosulfate sulfurtransferase || id:prot-a-3109	Weighted median	3	0.0351467	0.0130507	0.0070793	0.00956733	0.060726	1.03577	1.00961	1.06261	66	0.254104
prot-a-3109	ebi-a-GCST007090	Knee osteoarthritis || id:ebi-a-GCST007090	Thiosulfate sulfurtransferase || id:prot-a-3109	Inverse variance weighted	3	0.0302934	0.0126774	0.0168684	0.00544574	0.0551411	1.03076	1.00546	1.05669	100	0.399612
prot-a-3109	ebi-a-GCST007090	Knee osteoarthritis || id:ebi-a-GCST007090	Thiosulfate sulfurtransferase || id:prot-a-3109	Weighted mode	3	0.0364132	0.0129177	0.10618	0.0110946	0.0617319	1.03708	1.01116	1.06368	313	0.803642
prot-a-3109	ebi-a-GCST007090	Knee osteoarthritis || id:ebi-a-GCST007090	Thiosulfate sulfurtransferase || id:prot-a-3109	MR Egger	3	0.0368107	0.0370109	0.501727	-0.0357307	0.109352	1.0375	0.9649	1.11556	1162	1.02288
prot-a-3123	ebi-a-GCST007090	Knee osteoarthritis || id:ebi-a-GCST007090	Thioredoxin domain-containing protein 12 || id:prot-a-3123	MR Egger	7	0.0919845	0.0295478	0.0264586	0.0340708	0.149898	1.09635	1.03466	1.16172	124	0.505487
prot-a-3123	ebi-a-GCST007090	Knee osteoarthritis || id:ebi-a-GCST007090	Thioredoxin domain-containing protein 12 || id:prot-a-3123	Inverse variance weighted	7	-0.00363262	0.0170993	0.831762	-0.0371472	0.029882	0.996374	0.963534	1.03033	1969	1.00073
prot-a-3123	ebi-a-GCST007090	Knee osteoarthritis || id:ebi-a-GCST007090	Thioredoxin domain-containing protein 12 || id:prot-a-3123	Weighted median	7	0.00152218	0.0119587	0.898714	-0.0219168	0.0249612	1.00152	0.978322	1.02528	2127	1.00097
prot-a-3123	ebi-a-GCST007090	Knee osteoarthritis || id:ebi-a-GCST007090	Thioredoxin domain-containing protein 12 || id:prot-a-3123	Weighted mode	7	0.000945012	0.0121145	0.940359	-0.0227995	0.0246895	1.00095	0.977458	1.025	2229	0.999422
prot-a-3124	ebi-a-GCST007090	Knee osteoarthritis || id:ebi-a-GCST007090	Thioredoxin domain-containing protein 5 || id:prot-a-3124	MR Egger	4	-0.148717	0.0911548	0.244372	-0.327381	0.0299464	0.861813	0.720809	1.0304	596	0.971337
prot-a-3124	ebi-a-GCST007090	Knee osteoarthritis || id:ebi-a-GCST007090	Thioredoxin domain-containing protein 5 || id:prot-a-3124	Inverse variance weighted	4	-0.0468779	0.0416321	0.260164	-0.128477	0.034721	0.954204	0.879434	1.03533	635	0.970596
prot-a-3124	ebi-a-GCST007090	Knee osteoarthritis || id:ebi-a-GCST007090	Thioredoxin domain-containing protein 5 || id:prot-a-3124	Weighted median	4	-0.0190121	0.0298955	0.524808	-0.0776073	0.0395831	0.981168	0.925328	1.04038	1226	1.01409
prot-a-3124	ebi-a-GCST007090	Knee osteoarthritis || id:ebi-a-GCST007090	Thioredoxin domain-containing protein 5 || id:prot-a-3124	Weighted mode	4	-0.00508636	0.0260561	0.857703	-0.0561563	0.0459836	0.994927	0.945391	1.04706	2026	1.00291
prot-a-3127	ebi-a-GCST007090	Knee osteoarthritis || id:ebi-a-GCST007090	Non-receptor tyrosine-protein kinase TYK2 || id:prot-a-3127	Inverse variance weighted	2	-0.019264	0.048942	0.693869	-0.11519	0.0766622	0.98092	0.891197	1.07968	1635	1.00537
prot-a-3133	ebi-a-GCST007090	Knee osteoarthritis || id:ebi-a-GCST007090	PolyUbiquitin K48-linked || id:prot-a-3133	Inverse variance weighted	2	0.0274006	0.0295208	0.353315	-0.0304602	0.0852613	1.02778	0.969999	1.089	841	0.995247
prot-a-3137	ebi-a-GCST007090	Knee osteoarthritis || id:ebi-a-GCST007090	Ubiquitin-conjugating enzyme E2 G2 || id:prot-a-3137	Weighted median	3	-0.0823331	0.0481246	0.0871123	-0.176657	0.0119912	0.920965	0.838067	1.01206	277	0.745014
prot-a-3137	ebi-a-GCST007090	Knee osteoarthritis || id:ebi-a-GCST007090	Ubiquitin-conjugating enzyme E2 G2 || id:prot-a-3137	Inverse variance weighted	3	-0.0789674	0.0472502	0.0946705	-0.171578	0.0136431	0.92407	0.842335	1.01374	294	0.762838
prot-a-3137	ebi-a-GCST007090	Knee osteoarthritis || id:ebi-a-GCST007090	Ubiquitin-conjugating enzyme E2 G2 || id:prot-a-3137	Weighted mode	3	-0.136322	0.0530415	0.123879	-0.240284	-0.0323608	0.872561	0.786405	0.968157	350	0.838481
prot-a-3137	ebi-a-GCST007090	Knee osteoarthritis || id:ebi-a-GCST007090	Ubiquitin-conjugating enzyme E2 G2 || id:prot-a-3137	MR Egger	3	-0.436891	0.229736	0.308192	-0.887173	0.013391	0.646042	0.411818	1.01348	734	0.994696
prot-a-314	ebi-a-GCST007090	Knee osteoarthritis || id:ebi-a-GCST007090	Uncharacterized protein C3orf18 || id:prot-a-314	Inverse variance weighted	4	-0.0803974	0.0406329	0.0478575	-0.160038	-0.000757052	0.92275	0.852112	0.999243	179	0.633377
prot-a-314	ebi-a-GCST007090	Knee osteoarthritis || id:ebi-a-GCST007090	Uncharacterized protein C3orf18 || id:prot-a-314	Weighted median	4	-0.0758949	0.0409417	0.0637774	-0.156141	0.00435076	0.926914	0.855439	1.00436	215	0.702738
prot-a-314	ebi-a-GCST007090	Knee osteoarthritis || id:ebi-a-GCST007090	Uncharacterized protein C3orf18 || id:prot-a-314	Weighted mode	4	-0.12014	0.0690262	0.180145	-0.255431	0.0151514	0.886796	0.774582	1.01527	458	0.9318
prot-a-314	ebi-a-GCST007090	Knee osteoarthritis || id:ebi-a-GCST007090	Uncharacterized protein C3orf18 || id:prot-a-314	MR Egger	4	-0.171569	0.135742	0.333621	-0.437623	0.0944861	0.842342	0.645569	1.09909	794	0.9954
prot-a-3140	ebi-a-GCST007090	Knee osteoarthritis || id:ebi-a-GCST007090	Ubiquitin-conjugating enzyme E2 J2 || id:prot-a-3140	Inverse variance weighted	2	-0.0547223	0.0476872	0.251165	-0.148189	0.0387447	0.946748	0.862268	1.03951	616	0.965924
prot-a-3141	ebi-a-GCST007090	Knee osteoarthritis || id:ebi-a-GCST007090	Ubiquitin-conjugating enzyme E2 J2 || id:prot-a-3141	Inverse variance weighted	2	0.0204637	0.0481641	0.670929	-0.0739379	0.114865	1.02067	0.928729	1.12172	1588	1.0009
prot-a-315	ebi-a-GCST007090	Knee osteoarthritis || id:ebi-a-GCST007090	Complement C4 || id:prot-a-315	Inverse variance weighted	6	-0.0325117	0.0169442	0.0550153	-0.0657222	0.000698856	0.968011	0.936391	1.0007	194	0.671811
prot-a-315	ebi-a-GCST007090	Knee osteoarthritis || id:ebi-a-GCST007090	Complement C4 || id:prot-a-315	Weighted median	6	-0.0226656	0.0221015	0.305116	-0.0659845	0.0206533	0.977589	0.936145	1.02087	728	0.992883
prot-a-315	ebi-a-GCST007090	Knee osteoarthritis || id:ebi-a-GCST007090	Complement C4 || id:prot-a-315	Weighted mode	6	-0.0249734	0.0238009	0.342103	-0.0716231	0.0216763	0.975336	0.930882	1.02191	816	0.99319
prot-a-315	ebi-a-GCST007090	Knee osteoarthritis || id:ebi-a-GCST007090	Complement C4 || id:prot-a-315	MR Egger	6	0.0377174	0.0568467	0.5433	-0.073702	0.149137	1.03844	0.928948	1.16083	1283	1.00318
prot-a-3152	ebi-a-GCST007090	Knee osteoarthritis || id:ebi-a-GCST007090	Unique cartilage matrix-associated protein || id:prot-a-3152	Inverse variance weighted	2	-0.00264937	0.0230571	0.908521	-0.0478414	0.0425426	0.997354	0.953285	1.04346	2158	0.997352
prot-a-316	ebi-a-GCST007090	Knee osteoarthritis || id:ebi-a-GCST007090	Protein CEI || id:prot-a-316	Weighted median	4	-0.0294356	0.0135621	0.0299741	-0.0560172	-0.00285391	0.970993	0.945523	0.99715	132	0.537944
prot-a-316	ebi-a-GCST007090	Knee osteoarthritis || id:ebi-a-GCST007090	Protein CEI || id:prot-a-316	Inverse variance weighted	4	-0.0294324	0.0157328	0.0613776	-0.0602688	0.00140391	0.970996	0.941511	1.0014	206	0.705843
prot-a-316	ebi-a-GCST007090	Knee osteoarthritis || id:ebi-a-GCST007090	Protein CEI || id:prot-a-316	Weighted mode	4	-0.0302901	0.0138142	0.115963	-0.0573658	-0.00321431	0.970164	0.944249	0.996791	332	0.827458
prot-a-316	ebi-a-GCST007090	Knee osteoarthritis || id:ebi-a-GCST007090	Protein CEI || id:prot-a-316	MR Egger	4	-0.0342673	0.0747104	0.691493	-0.1807	0.112165	0.966313	0.834686	1.1187	1627	1.00685
prot-a-3168	ebi-a-GCST007090	Knee osteoarthritis || id:ebi-a-GCST007090	Netrin receptor UNC5C || id:prot-a-3168	Inverse variance weighted	2	0.0203615	0.0327619	0.534271	-0.0438518	0.0845747	1.02057	0.957096	1.08825	1258	1.00611
prot-a-3175	ebi-a-GCST007090	Knee osteoarthritis || id:ebi-a-GCST007090	Cytochrome b-c1 complex subunit 7 || id:prot-a-3175	Inverse variance weighted	2	0.016957	0.0432142	0.694767	-0.0677429	0.101657	1.0171	0.934501	1.107	1637	1.00544
prot-a-3180	ebi-a-GCST007090	Knee osteoarthritis || id:ebi-a-GCST007090	Ubiquitin carboxyl-terminal hydrolase 25 || id:prot-a-3180	MR Egger	3	-0.027564	0.030088	0.527854	-0.0865365	0.0314085	0.972812	0.917102	1.03191	1233	1.01418
prot-a-3180	ebi-a-GCST007090	Knee osteoarthritis || id:ebi-a-GCST007090	Ubiquitin carboxyl-terminal hydrolase 25 || id:prot-a-3180	Weighted median	3	-0.0105607	0.0168514	0.530859	-0.0435894	0.022468	0.989495	0.957347	1.02272	1243	1.01175
prot-a-3180	ebi-a-GCST007090	Knee osteoarthritis || id:ebi-a-GCST007090	Ubiquitin carboxyl-terminal hydrolase 25 || id:prot-a-3180	Weighted mode	3	-0.0107394	0.0173432	0.598905	-0.0447321	0.0232534	0.989318	0.956254	1.02353	1424	0.996353
prot-a-3180	ebi-a-GCST007090	Knee osteoarthritis || id:ebi-a-GCST007090	Ubiquitin carboxyl-terminal hydrolase 25 || id:prot-a-3180	Inverse variance weighted	3	-0.00628667	0.016346	0.700534	-0.0383249	0.0257515	0.993733	0.9624	1.02609	1650	1.0058
prot-a-3189	ebi-a-GCST007090	Knee osteoarthritis || id:ebi-a-GCST007090	Vesicle-associated membrane protein-associated protein A || id:prot-a-3189	Inverse variance weighted	2	0.0276956	0.0268048	0.301494	-0.0248418	0.080233	1.02808	0.975464	1.08354	722	0.989252
prot-a-319	ebi-a-GCST007090	Knee osteoarthritis || id:ebi-a-GCST007090	Uncharacterized protein C6orf226 || id:prot-a-319	Inverse variance weighted	3	0.0246544	0.0215916	0.253516	-0.0176652	0.0669739	1.02496	0.98249	1.06927	622	0.965563
prot-a-319	ebi-a-GCST007090	Knee osteoarthritis || id:ebi-a-GCST007090	Uncharacterized protein C6orf226 || id:prot-a-319	Weighted median	3	0.0216277	0.0226652	0.339971	-0.0227961	0.0660515	1.02186	0.977462	1.06828	810	0.994309
prot-a-319	ebi-a-GCST007090	Knee osteoarthritis || id:ebi-a-GCST007090	Uncharacterized protein C6orf226 || id:prot-a-319	MR Egger	3	0.0388513	0.0387611	0.49926	-0.0371204	0.114823	1.03962	0.96356	1.12167	1156	1.02314
prot-a-319	ebi-a-GCST007090	Knee osteoarthritis || id:ebi-a-GCST007090	Uncharacterized protein C6orf226 || id:prot-a-319	Weighted mode	3	0.0204918	0.0257226	0.5092	-0.0299246	0.0709082	1.0207	0.970519	1.07348	1185	1.01797
prot-a-3191	ebi-a-GCST007090	Knee osteoarthritis || id:ebi-a-GCST007090	Valine--tRNA ligase || id:prot-a-3191	Inverse variance weighted	2	0.00342684	0.0210942	0.870948	-0.0379178	0.0447714	1.00343	0.962792	1.04579	2053	1.00501
prot-a-3193	ebi-a-GCST007090	Knee osteoarthritis || id:ebi-a-GCST007090	Vascular cell adhesion protein 1 || id:prot-a-3193	Inverse variance weighted	3	-0.0419397	0.0327976	0.200988	-0.106223	0.0223437	0.958928	0.899224	1.0226	507	0.939133
prot-a-3193	ebi-a-GCST007090	Knee osteoarthritis || id:ebi-a-GCST007090	Vascular cell adhesion protein 1 || id:prot-a-3193	Weighted median	3	-0.0356975	0.0419367	0.394645	-0.117893	0.0464984	0.964932	0.888791	1.0476	932	1.00313
prot-a-3193	ebi-a-GCST007090	Knee osteoarthritis || id:ebi-a-GCST007090	Vascular cell adhesion protein 1 || id:prot-a-3193	Weighted mode	3	-0.0268053	0.0475241	0.629543	-0.119953	0.0663419	0.973551	0.886962	1.06859	1497	0.996251
prot-a-3193	ebi-a-GCST007090	Knee osteoarthritis || id:ebi-a-GCST007090	Vascular cell adhesion protein 1 || id:prot-a-3193	MR Egger	3	0.0560022	0.110219	0.700722	-0.160028	0.272032	1.0576	0.85212	1.31263	1651	1.00546
prot-a-3197	ebi-a-GCST007090	Knee osteoarthritis || id:ebi-a-GCST007090	Vascular endothelial growth factor A, isoform 121 || id:prot-a-3197	Inverse variance weighted	3	0.0269785	0.0121039	0.0258199	0.00325487	0.0507022	1.02735	1.00326	1.05201	121	0.505514
prot-a-3197	ebi-a-GCST007090	Knee osteoarthritis || id:ebi-a-GCST007090	Vascular endothelial growth factor A, isoform 121 || id:prot-a-3197	Weighted median	3	0.0258767	0.0121658	0.0334198	0.00203173	0.0497217	1.02621	1.00203	1.05098	146	0.54227
prot-a-3197	ebi-a-GCST007090	Knee osteoarthritis || id:ebi-a-GCST007090	Vascular endothelial growth factor A, isoform 121 || id:prot-a-3197	Weighted mode	3	0.0242539	0.0128644	0.20004	-0.000960229	0.0494681	1.02455	0.99904	1.05071	501	0.945897
prot-a-3197	ebi-a-GCST007090	Knee osteoarthritis || id:ebi-a-GCST007090	Vascular endothelial growth factor A, isoform 121 || id:prot-a-3197	MR Egger	3	0.00628262	0.0238111	0.835769	-0.0403872	0.0529524	1.0063	0.960418	1.05438	1976	1.00199
prot-a-32	ebi-a-GCST007090	Knee osteoarthritis || id:ebi-a-GCST007090	A disintegrin and metalloproteinase with thrombospondin motifs 13 || id:prot-a-32	Inverse variance weighted	3	-0.0144694	0.0161421	0.370051	-0.046108	0.0171691	0.985635	0.954939	1.01732	873	1.00418
prot-a-32	ebi-a-GCST007090	Knee osteoarthritis || id:ebi-a-GCST007090	A disintegrin and metalloproteinase with thrombospondin motifs 13 || id:prot-a-32	Weighted median	3	-0.014375	0.0168611	0.393907	-0.0474228	0.0186728	0.985728	0.953684	1.01885	925	1.00883
prot-a-32	ebi-a-GCST007090	Knee osteoarthritis || id:ebi-a-GCST007090	A disintegrin and metalloproteinase with thrombospondin motifs 13 || id:prot-a-32	Weighted mode	3	-0.0167834	0.0190647	0.471532	-0.0541502	0.0205834	0.983357	0.94729	1.0208	1087	1.02765
prot-a-32	ebi-a-GCST007090	Knee osteoarthritis || id:ebi-a-GCST007090	A disintegrin and metalloproteinase with thrombospondin motifs 13 || id:prot-a-32	MR Egger	3	-0.0294912	0.0301949	0.507505	-0.0886732	0.0296907	0.970939	0.915145	1.03014	1180	1.01888
prot-a-3200	ebi-a-GCST007090	Knee osteoarthritis || id:ebi-a-GCST007090	Selenoprotein S || id:prot-a-3200	Inverse variance weighted	3	-0.0497333	0.0161919	0.00212989	-0.0814693	-0.0179972	0.951483	0.921761	0.982164	38	0.132782
prot-a-3200	ebi-a-GCST007090	Knee osteoarthritis || id:ebi-a-GCST007090	Selenoprotein S || id:prot-a-3200	Weighted median	3	-0.0466151	0.016412	0.00450704	-0.0787826	-0.0144476	0.954455	0.924241	0.985656	49	0.217901
prot-a-3200	ebi-a-GCST007090	Knee osteoarthritis || id:ebi-a-GCST007090	Selenoprotein S || id:prot-a-3200	Weighted mode	3	-0.0433051	0.0171116	0.127053	-0.0768439	-0.0097663	0.957619	0.926034	0.990281	355	0.847855
prot-a-3200	ebi-a-GCST007090	Knee osteoarthritis || id:ebi-a-GCST007090	Selenoprotein S || id:prot-a-3200	MR Egger	3	0.0103615	0.0447834	0.855253	-0.077414	0.098137	1.01042	0.925507	1.10311	2024	1.00103
prot-a-3201	ebi-a-GCST007090	Knee osteoarthritis || id:ebi-a-GCST007090	Vitrin || id:prot-a-3201	Inverse variance weighted	2	-0.028598	0.0216762	0.18706	-0.0710834	0.0138873	0.971807	0.931384	1.01398	475	0.932935
prot-a-3203	ebi-a-GCST007090	Knee osteoarthritis || id:ebi-a-GCST007090	Vacuolar protein sorting-associated protein 29 || id:prot-a-3203	Weighted median	3	0.0256596	0.0102362	0.012185	0.00559657	0.0457226	1.02599	1.00561	1.04678	88	0.328025
prot-a-3203	ebi-a-GCST007090	Knee osteoarthritis || id:ebi-a-GCST007090	Vacuolar protein sorting-associated protein 29 || id:prot-a-3203	Inverse variance weighted	3	0.0259603	0.0146897	0.0771873	-0.00283152	0.0547521	1.0263	0.997172	1.05628	253	0.722754
prot-a-3203	ebi-a-GCST007090	Knee osteoarthritis || id:ebi-a-GCST007090	Vacuolar protein sorting-associated protein 29 || id:prot-a-3203	Weighted mode	3	0.024565	0.0104681	0.143511	0.00404743	0.0450825	1.02487	1.00406	1.04611	392	0.867293
prot-a-3203	ebi-a-GCST007090	Knee osteoarthritis || id:ebi-a-GCST007090	Vacuolar protein sorting-associated protein 29 || id:prot-a-3203	MR Egger	3	0.0324356	0.0245806	0.412843	-0.0157424	0.0806137	1.03297	0.984381	1.08395	971	1.00724
prot-a-3205	ebi-a-GCST007090	Knee osteoarthritis || id:ebi-a-GCST007090	Vacuolar protein sorting-associated protein 4B || id:prot-a-3205	Weighted median	3	0.0344693	0.0274481	0.209189	-0.019329	0.0882675	1.03507	0.980857	1.09228	528	0.938578
prot-a-3205	ebi-a-GCST007090	Knee osteoarthritis || id:ebi-a-GCST007090	Vacuolar protein sorting-associated protein 4B || id:prot-a-3205	Weighted mode	3	0.0426493	0.0276399	0.26279	-0.0115249	0.0968235	1.04357	0.988541	1.10167	641	0.971216
prot-a-3205	ebi-a-GCST007090	Knee osteoarthritis || id:ebi-a-GCST007090	Vacuolar protein sorting-associated protein 4B || id:prot-a-3205	Inverse variance weighted	3	0.0183198	0.0378014	0.627937	-0.055771	0.0924105	1.01849	0.945756	1.09682	1494	0.995705
prot-a-3205	ebi-a-GCST007090	Knee osteoarthritis || id:ebi-a-GCST007090	Vacuolar protein sorting-associated protein 4B || id:prot-a-3205	MR Egger	3	-0.0358959	0.14035	0.840596	-0.310982	0.239191	0.964741	0.732727	1.27022	1986	1.0027
prot-a-3211	ebi-a-GCST007090	Knee osteoarthritis || id:ebi-a-GCST007090	Vacuolar protein sorting-associated protein VTA1 homolog || id:prot-a-3211	Inverse variance weighted	2	0.0596797	0.0472418	0.206488	-0.0329143	0.152274	1.0615	0.967621	1.16448	522	0.937109
prot-a-3214	ebi-a-GCST007090	Knee osteoarthritis || id:ebi-a-GCST007090	Vitronectin || id:prot-a-3214	MR Egger	3	-0.00834445	0.0234724	0.782552	-0.0543503	0.0376614	0.99169	0.9471	1.03838	1853	1.00047
prot-a-3214	ebi-a-GCST007090	Knee osteoarthritis || id:ebi-a-GCST007090	Vitronectin || id:prot-a-3214	Weighted median	3	0.00153877	0.00906805	0.865253	-0.0162346	0.0193121	1.00154	0.983896	1.0195	2037	1.00628
prot-a-3214	ebi-a-GCST007090	Knee osteoarthritis || id:ebi-a-GCST007090	Vitronectin || id:prot-a-3214	Weighted mode	3	0.00158255	0.00930112	0.88055	-0.0166477	0.0198128	1.00158	0.98349	1.02001	2075	1.00531
prot-a-3214	ebi-a-GCST007090	Knee osteoarthritis || id:ebi-a-GCST007090	Vitronectin || id:prot-a-3214	Inverse variance weighted	3	0.00141581	0.0105007	0.892746	-0.0191655	0.0219971	1.00142	0.981017	1.02224	2108	1.00328
prot-a-3215	ebi-a-GCST007090	Knee osteoarthritis || id:ebi-a-GCST007090	Vitronectin || id:prot-a-3215	Inverse variance weighted	5	-0.0679295	0.0399805	0.0893067	-0.146291	0.0104323	0.934326	0.863906	1.01049	288	0.73461
prot-a-3215	ebi-a-GCST007090	Knee osteoarthritis || id:ebi-a-GCST007090	Vitronectin || id:prot-a-3215	Weighted median	5	-0.0573232	0.0355871	0.107226	-0.127074	0.0124275	0.944289	0.880669	1.01251	315	0.806408
prot-a-3215	ebi-a-GCST007090	Knee osteoarthritis || id:ebi-a-GCST007090	Vitronectin || id:prot-a-3215	MR Egger	5	0.0693812	0.0821304	0.460284	-0.0915944	0.230357	1.07184	0.912475	1.25905	1067	1.02194
prot-a-3215	ebi-a-GCST007090	Knee osteoarthritis || id:ebi-a-GCST007090	Vitronectin || id:prot-a-3215	Weighted mode	5	-0.0210161	0.0465806	0.67524	-0.112314	0.0702818	0.979203	0.893764	1.07281	1597	1.00166
prot-a-3216	ebi-a-GCST007090	Knee osteoarthritis || id:ebi-a-GCST007090	Brorin || id:prot-a-3216	Inverse variance weighted	3	0.0333663	0.0213317	0.117779	-0.00844385	0.0751764	1.03393	0.991592	1.07807	334	0.835385
prot-a-3216	ebi-a-GCST007090	Knee osteoarthritis || id:ebi-a-GCST007090	Brorin || id:prot-a-3216	Weighted median	3	0.0312621	0.0213138	0.142443	-0.0105129	0.073037	1.03176	0.989542	1.07577	389	0.867472
prot-a-3216	ebi-a-GCST007090	Knee osteoarthritis || id:ebi-a-GCST007090	Brorin || id:prot-a-3216	Weighted mode	3	0.0266777	0.0225602	0.358536	-0.0175403	0.0708957	1.02704	0.982613	1.07347	854	0.994582
prot-a-3216	ebi-a-GCST007090	Knee osteoarthritis || id:ebi-a-GCST007090	Brorin || id:prot-a-3216	MR Egger	3	0.0522106	0.136437	0.767328	-0.215205	0.319627	1.0536	0.806376	1.37661	1809	1.00486
prot-a-322	ebi-a-GCST007090	Knee osteoarthritis || id:ebi-a-GCST007090	Complement component C8 || id:prot-a-322	Inverse variance weighted	3	-0.129283	0.047669	0.00668601	-0.222714	-0.0358515	0.878725	0.800344	0.964784	63	0.251415
prot-a-322	ebi-a-GCST007090	Knee osteoarthritis || id:ebi-a-GCST007090	Complement component C8 || id:prot-a-322	Weighted median	3	-0.0937989	0.0503412	0.062425	-0.192468	0.00486977	0.910466	0.824921	1.00488	212	0.69757
prot-a-322	ebi-a-GCST007090	Knee osteoarthritis || id:ebi-a-GCST007090	Complement component C8 || id:prot-a-322	Weighted mode	3	-0.0841731	0.0509817	0.240524	-0.184097	0.0157511	0.919272	0.831855	1.01588	590	0.965764
prot-a-322	ebi-a-GCST007090	Knee osteoarthritis || id:ebi-a-GCST007090	Complement component C8 || id:prot-a-322	MR Egger	3	-0.0243118	0.0663821	0.776503	-0.154421	0.105797	0.975981	0.856911	1.1116	1836	1.00193
prot-a-3227	ebi-a-GCST007090	Knee osteoarthritis || id:ebi-a-GCST007090	WAP, kazal, immunoglobulin, kunitz and NTR domain-containing protein 1 || id:prot-a-3227	Inverse variance weighted	2	0.0204759	0.0431326	0.634987	-0.0640639	0.105016	1.02069	0.937945	1.11073	1509	0.996875
prot-a-3231	ebi-a-GCST007090	Knee osteoarthritis || id:ebi-a-GCST007090	WNT1-inducible-signaling pathway protein 1 || id:prot-a-3231	Inverse variance weighted	2	0.00331655	0.0154815	0.830371	-0.0270273	0.0336604	1.00332	0.973335	1.03423	1967	1.00008
prot-a-3232	ebi-a-GCST007090	Knee osteoarthritis || id:ebi-a-GCST007090	WNT1-inducible-signaling pathway protein 3 || id:prot-a-3232	Inverse variance weighted	2	-0.117086	0.063951	0.0671196	-0.24243	0.00825785	0.889509	0.784719	1.00829	223	0.713033
prot-a-3239	ebi-a-GCST007090	Knee osteoarthritis || id:ebi-a-GCST007090	Glycoprotein Xg || id:prot-a-3239	Inverse variance weighted	2	0.0249018	0.0385291	0.518077	-0.0506152	0.100419	1.02521	0.950644	1.10563	1211	1.01348
prot-a-3242	ebi-a-GCST007090	Knee osteoarthritis || id:ebi-a-GCST007090	DNA repair protein XRCC4 || id:prot-a-3242	Inverse variance weighted	2	-0.0131915	0.048576	0.785956	-0.1084	0.0820174	0.986895	0.897268	1.08547	1865	0.998354
prot-a-3243	ebi-a-GCST007090	Knee osteoarthritis || id:ebi-a-GCST007090	Xyloside xylosyltransferase 1 || id:prot-a-3243	MR Egger	3	0.141362	0.238807	0.65974	-0.3267	0.609424	1.15184	0.7213	1.83937	1564	0.999312
prot-a-3243	ebi-a-GCST007090	Knee osteoarthritis || id:ebi-a-GCST007090	Xyloside xylosyltransferase 1 || id:prot-a-3243	Weighted mode	3	0.0174062	0.0355871	0.673139	-0.0523444	0.0871569	1.01756	0.949002	1.09107	1593	1.00105
prot-a-3243	ebi-a-GCST007090	Knee osteoarthritis || id:ebi-a-GCST007090	Xyloside xylosyltransferase 1 || id:prot-a-3243	Weighted median	3	0.01269	0.034843	0.715705	-0.0556022	0.0809822	1.01277	0.945915	1.08435	1674	1.01285
prot-a-3243	ebi-a-GCST007090	Knee osteoarthritis || id:ebi-a-GCST007090	Xyloside xylosyltransferase 1 || id:prot-a-3243	Inverse variance weighted	3	0.00322584	0.0338383	0.924052	-0.0630972	0.0695489	1.00323	0.938852	1.07202	2199	0.995488
prot-a-3254	ebi-a-GCST007090	Knee osteoarthritis || id:ebi-a-GCST007090	Tyrosine-protein kinase ZAP-70 || id:prot-a-3254	Weighted median	3	-0.0712098	0.0418627	0.0889368	-0.153261	0.010841	0.931266	0.857906	1.0109	285	0.739267
prot-a-3254	ebi-a-GCST007090	Knee osteoarthritis || id:ebi-a-GCST007090	Tyrosine-protein kinase ZAP-70 || id:prot-a-3254	Inverse variance weighted	3	-0.0973122	0.0605119	0.107803	-0.215916	0.0212912	0.907273	0.805803	1.02152	318	0.803096
prot-a-3254	ebi-a-GCST007090	Knee osteoarthritis || id:ebi-a-GCST007090	Tyrosine-protein kinase ZAP-70 || id:prot-a-3254	Weighted mode	3	-0.0614853	0.0461992	0.314676	-0.152036	0.029065	0.940367	0.858958	1.02949	754	0.988683
prot-a-3254	ebi-a-GCST007090	Knee osteoarthritis || id:ebi-a-GCST007090	Tyrosine-protein kinase ZAP-70 || id:prot-a-3254	MR Egger	3	-0.0570225	0.156192	0.777155	-0.363159	0.249114	0.944573	0.695476	1.28289	1838	1.00168
prot-a-3258	ebi-a-GCST007090	Knee osteoarthritis || id:ebi-a-GCST007090	Zinc fingers and homeoboxes protein 3 || id:prot-a-3258	Inverse variance weighted	3	-0.0748222	0.0905475	0.408616	-0.252295	0.102651	0.927908	0.777015	1.1081	962	1.00625
prot-a-3258	ebi-a-GCST007090	Knee osteoarthritis || id:ebi-a-GCST007090	Zinc fingers and homeoboxes protein 3 || id:prot-a-3258	Weighted mode	3	0.0227149	0.0614565	0.74714	-0.0977399	0.14317	1.02297	0.906885	1.15393	1758	1.00681
prot-a-3258	ebi-a-GCST007090	Knee osteoarthritis || id:ebi-a-GCST007090	Zinc fingers and homeoboxes protein 3 || id:prot-a-3258	MR Egger	3	0.16475	0.460237	0.781159	-0.737314	1.06681	1.1791	0.478397	2.9061	1849	1.00085
prot-a-3258	ebi-a-GCST007090	Knee osteoarthritis || id:ebi-a-GCST007090	Zinc fingers and homeoboxes protein 3 || id:prot-a-3258	Weighted median	3	0.0126848	0.0593967	0.83089	-0.103733	0.129102	1.01277	0.901466	1.13781	1968	1.00019
prot-a-326	ebi-a-GCST007090	Knee osteoarthritis || id:ebi-a-GCST007090	Carbonic anhydrase-related protein 10 || id:prot-a-326	Weighted mode	3	-0.00534408	0.0345086	0.891146	-0.0729809	0.0622928	0.99467	0.929619	1.06427	2105	1.00291
prot-a-326	ebi-a-GCST007090	Knee osteoarthritis || id:ebi-a-GCST007090	Carbonic anhydrase-related protein 10 || id:prot-a-326	MR Egger	3	-0.00776364	0.0584773	0.915972	-0.122379	0.106852	0.992266	0.884813	1.11277	2180	0.995384
prot-a-326	ebi-a-GCST007090	Knee osteoarthritis || id:ebi-a-GCST007090	Carbonic anhydrase-related protein 10 || id:prot-a-326	Weighted median	3	-0.00180192	0.0289477	0.950366	-0.0585394	0.0549356	0.9982	0.943141	1.05647	2251	1.00019
prot-a-326	ebi-a-GCST007090	Knee osteoarthritis || id:ebi-a-GCST007090	Carbonic anhydrase-related protein 10 || id:prot-a-326	Inverse variance weighted	3	-0.00161558	0.0263611	0.951131	-0.0532834	0.0500522	0.998386	0.948111	1.05133	2252	1.00055
prot-a-3262	ebi-a-GCST007090	Knee osteoarthritis || id:ebi-a-GCST007090	Zinc finger protein 175 || id:prot-a-3262	Inverse variance weighted	2	-0.0682613	0.0644962	0.289883	-0.194674	0.0581512	0.934016	0.823103	1.05988	699	0.982451
prot-a-3267	ebi-a-GCST007090	Knee osteoarthritis || id:ebi-a-GCST007090	Zinc finger protein 276 || id:prot-a-3267	Inverse variance weighted	3	-0.11845	0.0280455	2.41e-05	-0.173419	-0.0634804	0.888297	0.840785	0.938492	2	0.0285465
prot-a-3267	ebi-a-GCST007090	Knee osteoarthritis || id:ebi-a-GCST007090	Zinc finger protein 276 || id:prot-a-3267	Weighted median	3	-0.110058	0.0325513	0.000722106	-0.173858	-0.0462569	0.895783	0.840416	0.954797	21	0.0814604
prot-a-3267	ebi-a-GCST007090	Knee osteoarthritis || id:ebi-a-GCST007090	Zinc finger protein 276 || id:prot-a-3267	Weighted mode	3	-0.0910275	0.0442301	0.175829	-0.177719	-0.00433637	0.912993	0.837178	0.995673	453	0.919513
prot-a-3267	ebi-a-GCST007090	Knee osteoarthritis || id:ebi-a-GCST007090	Zinc finger protein 276 || id:prot-a-3267	MR Egger	3	-0.0660753	0.0857173	0.581923	-0.234081	0.101931	0.93606	0.791298	1.10731	1383	0.996802
prot-a-327	ebi-a-GCST007090	Knee osteoarthritis || id:ebi-a-GCST007090	Carbonic anhydrase-related protein 10 || id:prot-a-327	Inverse variance weighted	2	-0.0864696	0.0447784	0.053476	-0.174235	0.00129603	0.917163	0.840099	1.0013	188	0.673855
prot-a-328	ebi-a-GCST007090	Knee osteoarthritis || id:ebi-a-GCST007090	Carbonic anhydrase 1 || id:prot-a-328	Inverse variance weighted	2	0.0349373	0.109947	0.750664	-0.18056	0.250434	1.03555	0.834803	1.28458	1768	1.00584
prot-a-330	ebi-a-GCST007090	Knee osteoarthritis || id:ebi-a-GCST007090	Carbonic anhydrase 3 || id:prot-a-330	Inverse variance weighted	2	-0.0489759	0.039837	0.21892	-0.127056	0.0291047	0.952204	0.880684	1.02953	545	0.951598
prot-a-331	ebi-a-GCST007090	Knee osteoarthritis || id:ebi-a-GCST007090	Carbonic anhydrase 4 || id:prot-a-331	Inverse variance weighted	2	-0.136272	0.0643478	0.0341967	-0.262394	-0.0101505	0.872605	0.769208	0.989901	151	0.536503
prot-a-333	ebi-a-GCST007090	Knee osteoarthritis || id:ebi-a-GCST007090	Carbonic anhydrase 6 || id:prot-a-333	Inverse variance weighted	2	0.00597086	0.0134625	0.657391	-0.0204157	0.0323574	1.00599	0.979791	1.03289	1556	1.00087
prot-a-334	ebi-a-GCST007090	Knee osteoarthritis || id:ebi-a-GCST007090	Carbonic anhydrase 9 || id:prot-a-334	Inverse variance weighted	3	0.0503561	0.0395783	0.203261	-0.0272173	0.12793	1.05165	0.97315	1.13647	515	0.934998
prot-a-334	ebi-a-GCST007090	Knee osteoarthritis || id:ebi-a-GCST007090	Carbonic anhydrase 9 || id:prot-a-334	MR Egger	3	0.161966	0.133919	0.439834	-0.100515	0.424446	1.17582	0.904372	1.52874	1022	1.01954
prot-a-334	ebi-a-GCST007090	Knee osteoarthritis || id:ebi-a-GCST007090	Carbonic anhydrase 9 || id:prot-a-334	Weighted median	3	0.0306065	0.0475002	0.519352	-0.062494	0.123707	1.03108	0.939419	1.13168	1214	1.01346
prot-a-334	ebi-a-GCST007090	Knee osteoarthritis || id:ebi-a-GCST007090	Carbonic anhydrase 9 || id:prot-a-334	Weighted mode	3	0.0284411	0.0551352	0.657328	-0.0796238	0.136506	1.02885	0.923464	1.14626	1555	1.00142
prot-a-335	ebi-a-GCST007090	Knee osteoarthritis || id:ebi-a-GCST007090	Voltage-dependent calcium channel subunit alpha-2/delta-3 || id:prot-a-335	MR Egger	3	-0.0453298	0.0760948	0.657974	-0.194476	0.103816	0.955682	0.823266	1.1094	1560	0.999193
prot-a-335	ebi-a-GCST007090	Knee osteoarthritis || id:ebi-a-GCST007090	Voltage-dependent calcium channel subunit alpha-2/delta-3 || id:prot-a-335	Inverse variance weighted	3	0.0122051	0.0302475	0.686575	-0.0470801	0.0714903	1.01228	0.954011	1.07411	1617	1.00587
prot-a-335	ebi-a-GCST007090	Knee osteoarthritis || id:ebi-a-GCST007090	Voltage-dependent calcium channel subunit alpha-2/delta-3 || id:prot-a-335	Weighted mode	3	-0.0173825	0.049965	0.761124	-0.115314	0.0805489	0.982768	0.891086	1.08388	1789	1.00788
prot-a-335	ebi-a-GCST007090	Knee osteoarthritis || id:ebi-a-GCST007090	Voltage-dependent calcium channel subunit alpha-2/delta-3 || id:prot-a-335	Weighted median	3	-0.00495611	0.0350888	0.887677	-0.0737301	0.0638179	0.995056	0.928922	1.0659	2093	1.00473
prot-a-346	ebi-a-GCST007090	Knee osteoarthritis || id:ebi-a-GCST007090	Calcium/calmodulin-dependent protein kinase type 1 || id:prot-a-346	Inverse variance weighted	3	-0.00865984	0.00938193	0.355989	-0.0270484	0.00972874	0.991378	0.973314	1.00978	847	0.995678
prot-a-346	ebi-a-GCST007090	Knee osteoarthritis || id:ebi-a-GCST007090	Calcium/calmodulin-dependent protein kinase type 1 || id:prot-a-346	Weighted median	3	-0.00728599	0.00949068	0.442665	-0.0258877	0.0113157	0.99274	0.974444	1.01138	1033	1.01517
prot-a-346	ebi-a-GCST007090	Knee osteoarthritis || id:ebi-a-GCST007090	Calcium/calmodulin-dependent protein kinase type 1 || id:prot-a-346	MR Egger	3	0.0626609	0.054564	0.456097	-0.0442845	0.169606	1.06467	0.956682	1.18484	1058	1.02126
prot-a-346	ebi-a-GCST007090	Knee osteoarthritis || id:ebi-a-GCST007090	Calcium/calmodulin-dependent protein kinase type 1 || id:prot-a-346	Weighted mode	3	-0.0046874	0.0107586	0.705577	-0.0257743	0.0163995	0.995324	0.974555	1.01653	1659	1.00754
prot-a-347	ebi-a-GCST007090	Knee osteoarthritis || id:ebi-a-GCST007090	Calcium/calmodulin-dependent protein kinase type 1D || id:prot-a-347	Weighted median	3	-0.0401361	0.0284164	0.157825	-0.0958322	0.0155601	0.960659	0.908616	1.01568	419	0.89233
prot-a-347	ebi-a-GCST007090	Knee osteoarthritis || id:ebi-a-GCST007090	Calcium/calmodulin-dependent protein kinase type 1D || id:prot-a-347	Inverse variance weighted	3	-0.0554792	0.0570843	0.33111	-0.167364	0.0564061	0.946032	0.845891	1.05803	785	0.999234
prot-a-347	ebi-a-GCST007090	Knee osteoarthritis || id:ebi-a-GCST007090	Calcium/calmodulin-dependent protein kinase type 1D || id:prot-a-347	MR Egger	3	0.089645	0.220555	0.754229	-0.342642	0.521932	1.09379	0.709892	1.68528	1775	1.00663
prot-a-347	ebi-a-GCST007090	Knee osteoarthritis || id:ebi-a-GCST007090	Calcium/calmodulin-dependent protein kinase type 1D || id:prot-a-347	Weighted mode	3	-0.00779189	0.0308764	0.824331	-0.0683096	0.0527258	0.992238	0.933971	1.05414	1953	0.999918
prot-a-354	ebi-a-GCST007090	Knee osteoarthritis || id:ebi-a-GCST007090	Calpain-2 catalytic subunit || id:prot-a-354	MR Egger	3	0.062011	0.0538273	0.455099	-0.0434906	0.167513	1.06397	0.957442	1.18236	1055	1.02192
prot-a-354	ebi-a-GCST007090	Knee osteoarthritis || id:ebi-a-GCST007090	Calpain-2 catalytic subunit || id:prot-a-354	Inverse variance weighted	3	0.0199086	0.0325358	0.540606	-0.0438617	0.0836788	1.02011	0.957086	1.08728	1275	1.00447
prot-a-354	ebi-a-GCST007090	Knee osteoarthritis || id:ebi-a-GCST007090	Calpain-2 catalytic subunit || id:prot-a-354	Weighted mode	3	-0.0203976	0.0507664	0.726705	-0.1199	0.0791045	0.979809	0.887009	1.08232	1698	1.01388
prot-a-354	ebi-a-GCST007090	Knee osteoarthritis || id:ebi-a-GCST007090	Calpain-2 catalytic subunit || id:prot-a-354	Weighted median	3	0.00636519	0.038382	0.868285	-0.0688635	0.0815939	1.00639	0.933454	1.08502	2045	1.00585
[truncated: 656 more rows]

## Sheet: Table S2
Table S2 Results after screening for IVW p-values less than 0.00001.
id.exposure	id.outcome	outcome	exposure	method	nsnp	b	se	pval	lo_ci	up_ci	or	or_lci95	or_uci95
[truncated: 1 more rows]

## Sheet: Table S3
Table S3 Results after screening for IVW p-values less than 0.01.
[truncated: 61 more rows]

[truncated: 12 more sheets: Table S4, Table S5, Table S6, Table S7, Table S8, Table S9, Table S10, Table S11, Table S12, Table S13, Table S14, Table S15]
